# Supplementary material for: Drug screening identifies tazarotene and bexarotene as therapeutic agents in multiple sulfatase deficiency
Source: EMBO Mol Med. 2023 Feb 15;15(3):e14837. doi: 10.15252/emmm.202114837 (PMC9994482; doi:10.15252/emmm.202114837)
Supplement: Supplementary file 3 — Table EV1 [file EMMM-15-e14837-s003.xlsx]

## Sheet: EV1 table legend
Table EV1 legend
Results of GAG analysis in treated MSD primary fibroblast lines

## Sheet: EV1
Table EV1
			Cell line
Marker			MSD1			Total protein (µg/µl)
			mean DMSO (SD)	mean Taz/Bex (SD)	DMSO-Taz/Bex	mean DMSO (SD)	mean Taz/Bex (SD)
MPS-II UA-HNAc(1S) (4.07m)			394 (188)	38 (7)	*** p=0.0001	288.9 (13.38)	226.6 (23.83)
MPS-IIIA HN-UA(1S) (4.4m)			621 (219)	65 (16)	**** p<0.0001
MPS-IIID HNAc-UA2(2S) (4.12m)			475 (202)	216 (87)	** p=0.0049
MPS-IIID, MPS-IVA, MPS-VI HNAc(1S) (4.42m)			915 (370)	169 (33)	**** p<0.0001
MPS-IIID, MPS-IVA, MPS-VI HNAc(1S) (4.80m)			2261 (1015)	471 (85)	*** p=0.0002
			MSD2
			mean DMSO (SD)	mean Taz/Bex (SD)	DMSO-Taz/Bex	mean DMSO (SD)	mean Taz/Bex (SD)
MPS-II UA-HNAc(1S) (4.07m)			120 (21)	79 (28)	** p=0.0092	247.7 (23.37)	187.2 (10.88)
MPS-IIIA HN-UA(1S) (4.4m)			447 (43)	249 (73)	**** p<0.0001
MPS-IIID HNAc-UA2(2S) (4.12m)			1178 (263)	114 (62)	**** p<0.0001
MPS-IIID, MPS-IVA, MPS-VI HNAc(1S) (4.42m)			628 (122)	163 (41)	**** p<0.0001
MPS-IIID, MPS-IVA, MPS-VI HNAc(1S) (4.80m)			2745 (294)	508 (166)	**** p<0.0001
			MSD3
			mean DMSO (SD)	mean Taz/Bex (SD)	DMSO-Taz/Bex	mean DMSO (SD)	mean Taz/Bex (SD)
MPS-II UA-HNAc(1S) (4.07m)			89 (23)	18 (6)	*** p=0.0009	234.4 (2.10)	160.1 (15.04)
MPS-IIIA HN-UA(1S) (4.4m)			147 (26)	52 (7)	*** p=0.0004
MPS-IIID HNAc-UA2(2S) (4.12m)			204 (24)	104 (37)	* p=0.0169
MPS-IIID, MPS-IVA, MPS-VI HNAc(1S) (4.42m)			266 (47)	153 (34)	** p=0.0081
MPS-IIID, MPS-IVA, MPS-VI HNAc(1S) (4.80m)			406 (54)	199 (32)	*** p=0.0006
			Ctrl.
			mean DMSO (SD)			mean DMSO (SD)
MPS-II UA-HNAc(1S) (4.07m)			10 (3)			238 (12.19)
MPS-IIIA HN-UA(1S) (4.4m)			21 (12)
MPS-IIID HNAc-UA2(2S) (4.12m)			307 (94)
MPS-IIID, MPS-IVA, MPS-VI HNAc(1S) (4.42m)			169 (56)
MPS-IIID, MPS-IVA, MPS-VI HNAc(1S) (4.80m)			143 (12)
			DMSO
			Ctrl.-MSD1	Ctrl.-MSD2	Ctrl.-MSD3
MPS-II UA-HNAc(1S) (4.07m)			**** p<0.0001	**** p<0.0001	**** p<0.0001
MPS-IIIA HN-UA(1S) (4.4m)			**** p<0.0001	**** p<0.0001	**** p<0.0001
MPS-IIID HNAc-UA2(2S) (4.12m)			ns p=0.0506	**** p<0.0001	ns p=0.1027
MPS-IIID, MPS-IVA, MPS-VI HNAc(1S) (4.42m)			**** p<0.0001	**** p<0.0001	* p=0.0142
MPS-IIID, MPS-IVA, MPS-VI HNAc(1S) (4.80m)			**** p<0.0001	**** p<0.0001	**** p<0.0001
