# Supplementary material for: Drug screening identifies tazarotene and bexarotene as therapeutic agents in multiple sulfatase deficiency
Source: EMBO Mol Med. 2023 Feb 15;15(3):e14837. doi: 10.15252/emmm.202114837 (PMC9994482; doi:10.15252/emmm.202114837)
Supplement: Supplementary file 7 — Source Data for Figure 1 [file EMMM-15-e14837-s008.zip › Source data Fig 1/Drug library content.xlsx]

## Sheet: Table S6
MRCT 1 mM 96 well plate ID	Well Position	Drug Name
FDA 01	A002	Furosemide (Lasix)
FDA 01	A003	Cefdinir (Omnicef)
FDA 01	A004	Clotrimazole (Canesten)
FDA 01	A005	Rizatriptan Benzoate (Maxalt)
FDA 01	A006	Pyridostigmine Bromide (Mestinon)
FDA 01	A007	Methimazole (Tapazole, Northyx)
FDA 01	A008	Metolazone (Zaroxolyn)
FDA 01	A009	Sparfloxacin
FDA 01	A010	Riluzole (Rilutek)
FDA 01	A011	Risperidone (Risperdal)
FDA 01	B002	Prilocaine
FDA 01	B003	Ozagrel HCl
FDA 01	B004	Prednisone (Adasone)
FDA 01	B005	Acetylcysteine
FDA 01	B006	Alendronate (Fosamax)
FDA 01	B007	Ethinyl Estradiol
FDA 01	B008	Nitazoxanide (Alinia, Annita)
FDA 01	B009	Triamcinolone Acetonide
FDA 01	B010	Orlistat (Alli, Xenical)
FDA 01	B011	Allopurinol (Zyloprim)
FDA 01	C002	Biperiden HCl
FDA 01	C003	Erythromycin (E-Mycin)
FDA 01	C004	Ibuprofen (Advil)
FDA 01	C005	Albendazole (Albenza)
FDA 01	C006	Chlorothiazide
FDA 01	C007	Ursodiol (Actigal Urso)
FDA 01	C008	Nitrofurazone (Nitrofural)
FDA 01	C009	Ketoprofen (Actron)
FDA 01	C010	Ketorolac (Toradol)
FDA 01	C011	Adenosine (Adenocard)
FDA 01	D002	Zolmitriptan (Zomig)
FDA 01	D003	Telbivudine (Sebivo, Tyzeka)
FDA 01	D004	Monobenzone (Benoquin)
FDA 01	D005	Tretinoin (Aberela)
FDA 01	D006	Phenylbutazone (Butazolidin, Butatron)
FDA 01	D007	Ezetimibe (Zetia)
FDA 01	D008	Enalaprilat dihydrate
FDA 01	D009	Estrone
FDA 01	D010	Flucytosine (Ancobon)
FDA 01	D011	Arecoline
FDA 01	E002	Aminocaproic acid (Amicar)
FDA 01	E003	Aminophylline (Truphylline)
FDA 01	E004	Amorolfine Hydrochloride
FDA 01	E005	Chloramphenicol (Chloromycetin)
FDA 01	E006	Malotilate
FDA 01	E007	Flurbiprofen (Ansaid)
FDA 01	E008	Disulfiram (Antabuse)
FDA 01	E009	Mesalamine (Lialda)
FDA 01	E010	Ipratropium bromide
FDA 01	E011	Sulfanilamide
FDA 01	F002	Betapar (Meprednisone)
FDA 01	F003	Betamethasone valerate (Betnovate)
FDA 01	F004	Melatonin
FDA 01	F005	Busulfan (Myleran, Busulfex)
FDA 01	F006	Carbamazepine (Carbatrol)
FDA 01	F007	Hydrocortisone (Cortisol)
FDA 01	F008	Torsemide (Demadex)
FDA 01	F009	Abitrexate (Methotrexate)
FDA 01	F010	Desonide
FDA 01	F011	Didanosine (Videx)
FDA 01	G002	Emtricitabine (Emtriva)
FDA 01	G003	Progesterone (Prometrium)
FDA 01	G004	Lamivudine (Epivir)
FDA 01	G005	Eplerenone
FDA 01	G006	Hydrochlorothiazide
FDA 01	G007	Estradiol
FDA 01	G008	Carvedilol
FDA 01	G009	Piroxicam (Feldene)
FDA 01	G010	Glipizide (Glucotrol)
FDA 01	G011	Glyburide (Diabeta)
FDA 01	H002	Zalcitabine
FDA 01	H003	Indomethacin (Indocid, Indocin)
FDA 01	H004	Paliperidone (Invega)
FDA 01	H005	Terbinafine (Lamisil, Terbinex)
FDA 01	H006	Levodopa (Sinemet)
FDA 01	H007	Levonorgestrel (Levonelle)
FDA 01	H008	Gemfibrozil (Lopid)
FDA 01	H009	Indapamide (Lozol)
FDA 01	H010	Clafen (Cyclophosphamide)
FDA 01	H011	Vinblastine
FDA 02	A002	Mesna (Uromitexan, Mesnex)
FDA 02	A003	Methocarbamol (Robaxin)
FDA 02	A004	Prednisolone (Hydroretrocortine)
FDA 02	A005	Telmisartan (Micardis)
FDA 02	A006	Dienogest
FDA 02	A007	Guaifenesin (Guaiphenesin)
FDA 02	A008	Rifabutin (Mycobutin)
FDA 02	A009	Nevirapine (Viramune)
FDA 02	A010	Niacin (Nicotinic acid)
FDA 02	A011	Nimodipine (Nimotop)
FDA 02	B002	L-Glutamine
FDA 02	B003	Aniracetam
FDA 02	B004	Gadodiamide (Omniscan)
FDA 02	B005	Artemisinin
FDA 02	B006	Oxybutynin (Ditropan)
FDA 02	B007	Pitavastatin calcium (Livalo)
FDA 02	B008	Rifapentine (Priftin)
FDA 02	B009	Pyrazinamide (Pyrazinoic acid amide)
FDA 02	B010	Quetiapine fumarate (Seroquel)
FDA 02	B011	NAD+
FDA 02	C002	Sulfadiazine
FDA 02	C003	Chlorprothixene
FDA 02	C004	Oxytetracycline (Terramycin)
FDA 02	C005	Thioguanine
FDA 02	C006	Toremifene Citrate (Fareston, Acapodene)
FDA 02	C007	Ethionamide
FDA 02	C008	Trifluridine (Viroptic)
FDA 02	C009	Vidarabine (Vira-A)
FDA 02	C010	Teniposide (Vumon)
FDA 02	C011	Miglitol (Glyset)
FDA 02	D002	Simvastatin (Zocor)
FDA 02	D003	Ramipril (Altace)
FDA 02	D004	Fenofibrate (Tricor, Trilipix)
FDA 02	D005	Ranolazine (Ranexa)
FDA 02	D006	Ranitidine (Zantac)
FDA 02	D007	Acadesine
FDA 02	D008	Pamidronate Disodium
FDA 02	D009	Acipimox
FDA 02	D010	Acyclovir (Aciclovir)
FDA 02	D011	Amiloride hydrochloride (Midamor)
FDA 02	E002	Clofibrate (Atromid-S)
FDA 02	E003	Chloroxine
FDA 02	E004	Lomustine (CeeNU)
FDA 02	E005	Chenodeoxycholic acid
FDA 02	E006	Cimetidine (Tagamet)
FDA 02	E007	Clemastine Fumarate
FDA 02	E008	Daidzein
FDA 02	E009	Edaravone (MCI-186)
FDA 02	E010	Diphenhydramine HCl (Benadryl)
FDA 02	E011	Dapoxetine hydrochloride (Priligy)
FDA 02	F002	Felodipine (Plendil)
FDA 02	F003	Deflazacort (Calcort)
FDA 02	F004	Nizatidine
FDA 02	F005	Carbidopa
FDA 02	F006	Valsartan (Diovan)
FDA 02	F007	Dipyridamole (Persantine)
FDA 02	F008	Hydroxyurea (Cytodrox)
FDA 02	F009	Potassium iodide
FDA 02	F010	Tropisetron
FDA 02	F011	Nicotinamide (Niacinamide)
FDA 02	G002	Vitamin B12
FDA 02	G003	Diclofenac
FDA 02	G004	Fluvoxamine maleate
FDA 02	G005	Fluvastatin sodium (Lescol)
FDA 02	G006	Sulfamethoxazole
FDA 02	G007	Sulfisoxazole
FDA 02	G008	Crystal violet
FDA 02	G009	Haloperidol (Haldol)
FDA 02	G010	Genistein
FDA 02	G011	Triamcinolone (Aristocort)
FDA 02	H002	Isoniazid (Tubizid)
FDA 02	H003	Levamisole Hydrochloride (Ergamisol)
FDA 02	H004	Levofloxacin (Levaquin)
FDA 02	H005	Enalapril maleate (Vasotec)
FDA 02	H006	Atracurium besylate
FDA 02	H007	Metformin hydrochloride (Glucophage)
FDA 02	H008	Methoxsalen (Oxsoralen)
FDA 02	H009	Miconazole nitrate
FDA 02	H010	Primidone (Mysoline)
FDA 02	H011	Nefiracetam (Translon)
FDA 03	A002	Tamoxifen Citrate (Nolvadex)
FDA 03	A003	Levetiracetam
FDA 03	A004	Sodium butyrate
FDA 03	A005	Sodium orthovanadate
FDA 03	A006	Elvitegravir (GS-9137)
FDA 03	A007	Maraviroc
FDA 03	A008	Vicriviroc Malate
FDA 03	A009	Raltegravir (MK-0518)
FDA 03	A010	Pyrimethamine
FDA 03	A011	Sulindac (Clinoril)
FDA 03	B002	Pramipexole dihydrochloride monohydrate
FDA 03	B003	Acitretin
FDA 03	B004	Cefoselis sulfate
FDA 03	B005	Dextrose (D-glucose)
FDA 03	B006	Meropenem
FDA 03	B007	Mestranol
FDA 03	B008	Naftopidil (Flivas)
FDA 03	B009	S-(+)-Rolipram
FDA 03	B010	Nafamostat mesylate
FDA 03	B011	Fudosteine
FDA 03	C002	Gabapentin (Neurontin)
FDA 03	C003	Amantadine hydrochloride (Symmetrel)
FDA 03	C004	Amfebutamone (Bupropion)
FDA 03	C005	Benserazide
FDA 03	C006	Bupivacaine hydrochloride (Marcain)
FDA 03	C007	Bethanechol chloride
FDA 03	C008	Chlorpromazine (Sonazine)
FDA 03	C009	Clindamycin hydrochloride (Dalacin)
FDA 03	C010	Clonidine hydrochloride (Catapres)
FDA 03	C011	Clozapine (Clozaril)
FDA 03	D002	Donepezil HCl (Aricept)
FDA 03	D003	Ondansetron HCl (Zofran)
FDA 03	D004	Oxcarbazepine
FDA 03	D005	Fenbendazole (Panacur)
FDA 03	D006	Fleroxacin (Quinodis)
FDA 03	D007	Gallamine triethiodide (Flaxedil)
FDA 03	D008	Imatinib (Gleevec)
FDA 03	D009	Lincomycin hydrochloride (Lincocin)
FDA 03	D010	Loperamide hydrochloride
FDA 03	D011	Manidipine (Manyper)
FDA 03	E002	Milrinone (Primacor)
FDA 03	E003	Mitoxantrone Hydrochloride
FDA 03	E004	Moroxydine
FDA 03	E005	Mycophenolic (Mycophenolate)
FDA 03	E007	Nateglinide (Starlix)
FDA 03	E008	Neostigmine bromide (Prostigmin)
FDA 03	E009	Novobiocin sodium (Albamycin)
FDA 03	E010	Olopatadine hydrochloride (Opatanol)
FDA 03	E011	Oxymetazoline hydrochloride
FDA 03	F002	Pancuronium (Pavulon)
FDA 03	F003	Pizotifen malate
FDA 03	F004	Quinine hydrochloride dihydrate
FDA 03	F005	Racecadotril (Acetorphan)
FDA 03	F006	Tenofovir Disoproxil Fumarate
FDA 03	F007	Rosiglitazone maleate
FDA 03	F008	Salbutamol sulfate (Albuterol)
FDA 03	F009	Sotalol (Betapace)
FDA 03	F010	Spectinomycin hydrochloride
FDA 03	F011	Tigecycline
FDA 03	G002	Vardenafil (Vivanza)
FDA 03	G003	Vecuronium Bromide
FDA 03	G004	Axitinib
FDA 03	G005	Bortezomib (Velcade)
FDA 03	G006	Dasatinib (BMS-354825)
FDA 03	G007	Erlotinib HCl
FDA 03	G008	Gefitinib (Iressa)
FDA 03	G009	Imatinib Mesylate
FDA 03	G010	Lapatinib Ditosylate (Tykerb)
FDA 03	G011	Lenalidomide
FDA 03	H002	Pazopanib HCl
FDA 03	H003	Rapamycin (Sirolimus)
FDA 03	H004	Sorafenib (Nexavar)
FDA 03	H005	Sunitinib Malate (Sutent)
FDA 03	H006	Temsirolimus (Torisel)
FDA 03	H007	Vandetanib (Zactima)
FDA 03	H008	Vorinostat (SAHA)
FDA 03	H009	Masitinib (AB1010)
FDA 03	H010	Abiraterone (CB-7598)
FDA 03	H011	Pemetrexed
FDA 04	A002	Gemcitabine HCl (Gemzar)
FDA 04	A003	Paclitaxel (Taxol)
FDA 04	A004	Capecitabine (Xeloda)
FDA 04	A005	Cisplatin
FDA 04	A006	Dexamethasone acetate
FDA 04	A007	Ritonavir
FDA 04	A008	Anastrozole
FDA 04	A009	Aprepitant (MK-0869)
FDA 04	A010	Bicalutamide (Casodex)
FDA 04	A011	Fulvestrant (Faslodex)
FDA 04	B002	Exemestane
FDA 04	B003	Finasteride
FDA 04	B004	Irinotecan
FDA 04	B005	Cladribine
FDA 04	B006	Decitabine
FDA 04	B007	Dutasteride
FDA 04	B008	Bisoprolol
FDA 04	B009	Doxorubicin (Adriamycin)
FDA 04	B010	Adrucil (Fluorouracil)
FDA 04	B011	Imiquimod
FDA 04	C002	Nelarabine (Arranon)
FDA 04	C003	Bleomycin sulfate
FDA 04	C004	Carboplatin
FDA 04	C005	Trimethoprim
FDA 04	C006	Clofarabine
FDA 04	C007	Dacarbazine (DTIC-Dome)
FDA 04	C008	Dexrazoxane Hydrochloride
FDA 04	C009	Epirubicin Hydrochloride
FDA 04	C010	Oxaliplatin (Eloxatin)
FDA 04	C011	Etoposide (VP-16)
FDA 04	D002	Idarubicin HCl
FDA 04	D003	Fludarabine Phosphate (Fludara)
FDA 04	D004	Topotecan HCl
FDA 04	D005	2-Methoxyestradiol
FDA 04	D006	Letrozole
FDA 04	D007	Leucovorin Calcium
FDA 04	D008	Methazolastone
FDA 04	D009	Vincristine
FDA 04	D010	Agomelatine
FDA 04	D011	Leflunomide
FDA 04	E002	Rolipram
FDA 04	E003	Nepafenac
FDA 04	E004	Rufinamide (Banzel)
FDA 04	E005	Posaconazole
FDA 04	E006	Prasugrel (Effient)
FDA 04	E007	Ramelteon (TAK-375)
FDA 04	E008	AMG-073 HCl (Cinacalcet hydrochloride)
FDA 04	E009	Celecoxib
FDA 04	E010	Acarbose
FDA 04	E011	Adapalene
FDA 04	F002	Asenapine
FDA 04	F003	Benazepril hydrochloride
FDA 04	F004	Budesonide
FDA 04	F005	Bumetanide
FDA 04	F006	Camptothecin
FDA 04	F007	Cetirizine Dihydrochloride
FDA 04	F008	Cilnidipine
FDA 04	F009	Cilostazol
FDA 04	F010	Floxuridine
FDA 04	F011	Ifosfamide
FDA 04	G002	Mercaptopurine
FDA 04	G003	Streptozotocin (Zanosar)
FDA 04	G004	Zoledronic Acid (Zoledronate)
FDA 04	G005	Dexamethasone
FDA 04	G006	Doxazosin mesylate
FDA 04	G007	Etodolac (Lodine)
FDA 04	G008	Etomidate
FDA 04	G009	Fluconazole
FDA 04	G010	Flumazenil
FDA 04	G011	Fluoxetine HCl
FDA 04	H002	Gatifloxacin
FDA 04	H003	Glimepiride
FDA 04	H004	Granisetron HCl
FDA 04	H005	Tianeptine sodium
FDA 04	H006	Ivermectin
FDA 04	H007	Ketoconazole
FDA 04	H008	Lansoprazole
FDA 04	H009	Lidocaine (Alphacaine)
FDA 04	H010	Loratadine
FDA 04	H011	Biapenem
FDA 05	A002	Doripenem Hydrate
FDA 05	A003	Dorzolamide HCL
FDA 05	A004	Gestodene
FDA 05	A005	Drospirenone
FDA 05	A006	Isotretinoin
FDA 05	A007	Lopinavir (ABT-378)
FDA 05	A008	Mianserin hydrochloride
FDA 05	A009	Minoxidil
FDA 05	A010	Omeprazole (Prilosec)
FDA 05	A011	Resveratrol
FDA 05	B002	Stavudine
FDA 05	B003	Tenofovir (Viread)
FDA 05	B004	Trilostane
FDA 05	B005	Bimatoprost
FDA 05	B006	Linezolid (Zyvox)
FDA 05	B007	Alfuzosin hydrochloride (Uroxatral)
FDA 05	B008	Clopidogrel (Plavix)
FDA 05	B009	Tizanidine HCl
FDA 05	B010	Ranolazine dihydrochloride
FDA 05	B011	Repaglinide
FDA 05	C002	Varenicline tartrate
FDA 05	C003	Sildenafil citrate
FDA 05	C004	Sumatriptan succinate
FDA 05	C005	Pravastatin sodium
FDA 05	C006	Topiramate
FDA 05	C007	Tranilast (SB 252218)
FDA 05	C008	Venlafaxine
FDA 05	C009	Voriconazole
FDA 05	C010	Zileuton
FDA 05	C011	Ziprasidone hydrochloride
FDA 05	D002	Marbofloxacin
FDA 05	D003	Ofloxacin (Floxin)
FDA 05	D004	Calcitriol (Rocaltrol)
FDA 05	D005	Moxifloxacin hydrochloride
FDA 05	D006	Doxercalciferol (Hectorol)
FDA 05	D007	Iloperidone (Fanapt)
FDA 05	D008	Fludarabine (Fludara)
FDA 05	D009	Mycophenolate mofetil (CellCept)
FDA 05	D010	Dyphylline (Dilor)
FDA 05	D011	Aztreonam (Azactam, Cayston)
FDA 05	E002	Irbesartan (Avapro)
FDA 05	E003	Norfloxacin (Norxacin)
FDA 05	E004	Tadalafil (Cialis)
FDA 05	E005	Alfacalcidol
FDA 05	E006	Natamycin (Pimaricin)
FDA 05	E007	Ibuprofen Lysine (NeoProfen)
FDA 05	E008	Biotin (Vitamin B7)
FDA 05	E009	Sulfamerazine
FDA 05	E010	Febuxostat (Uloric)
FDA 05	E011	Nebivolol (Bystolic)
FDA 05	F002	Tazarotene (Avage)
FDA 05	F003	BIBR 953 (Dabigatran etexilate, Pradaxa)
FDA 05	F004	BIBR-1048 (Dabigatran)
FDA 05	F005	Artemether (SM-224)
FDA 05	F006	Pralatrexate (Folotyn)
FDA 05	F007	Cefaclor (Ceclor)
FDA 05	F008	Betamethasone (Celestone)
FDA 05	F011	Sulfamethazine
FDA 05	G002	Cyclosporine (Neoral)
FDA 05	G003	Cidofovir (Vistide)
FDA 05	G004	Saxagliptin (BMS-477118,Onglyza)
FDA 05	G005	Sulfasalazine (Azulfidine)
FDA 05	G006	Candesartan (Atacand)
FDA 05	G007	Olmesartan medoxomil (Benicar)
FDA 05	G008	Cefoperazone (Cefobid)
FDA 05	G009	Silodosin (Rapaflo)
FDA 05	G010	Sulfapyridine (Dagenan)
FDA 05	G011	Naproxen (Aleve)
FDA 05	H002	Amphotericin B (Abelcet)
FDA 05	H003	Docosanol (Abreva)
FDA 05	H004	Amprenavir (Agenerase)
FDA 05	H005	Methyldopa (Aldomet)
FDA 05	H006	Dofetilide (Tikosyn)
FDA 05	H007	Isradipine (Dynacirc)
FDA 05	H008	Trichlormethiazide (Achletin)
FDA 05	H009	Aminoglutethimide (Cytadren)
FDA 05	H011	Praziquantel (Biltricide)
FDA 06	A002	Erdosteine
FDA 06	A003	Adenine
FDA 06	A004	Adenine hydrochloride
FDA 06	A005	Candesartan cilexetil (Atacand)
FDA 06	A006	Aliskiren hemifumarate
FDA 06	A007	Atazanavir sulfate
FDA 06	A008	OSI-420 (Desmethyl Erlotinib)
FDA 06	A009	Irinotecan HCl Trihydrate (Campto)
FDA 06	A010	Apatinib (YN968D1)
FDA 06	A011	Eltrombopag (SB-497115-GR)
FDA 06	B002	Fesoterodine fumarate (Toviaz)
FDA 06	B003	Abiraterone Acetate (CB7630)
FDA 06	B004	Tolnaftate
FDA 06	B005	Deferasirox (Exjade)
FDA 06	B006	Gemcitabine (Gemzar)
FDA 06	B007	Azathioprine (Azasan, Imuran)
FDA 06	B008	Mitotane (Lysodren)
FDA 06	B009	Meloxicam (Mobic)
FDA 06	B010	Itraconazole (Sporanox)
FDA 06	B011	Olanzapine (Zyprexa)
FDA 06	C002	Scopolamine hydrobromide
FDA 06	C003	Maprotiline hydrochloride
FDA 06	C004	Naphazoline hydrochloride (Naphcon)
FDA 06	C005	Epinephrine bitartrate (Adrenalinium)
FDA 06	C006	L-Adrenaline (Epinephrine)
FDA 06	C007	Phenytoin sodium (Dilantin)
FDA 06	C008	Phenytoin (Lepitoin)
FDA 06	C009	Methacycline hydrochloride (Physiomycine)
FDA 06	C010	Dopamine hydrochloride (Inotropin)
FDA 06	C011	Ritodrine hydrochloride (Yutopar)
FDA 06	D002	Miconazole (Monistat)
FDA 06	D003	Lomefloxacin hydrochloride (Maxaquin)
FDA 06	D004	Riboflavin (Vitamin B2)
FDA 06	D005	Clomipramine hydrochloride (Anafranil)
FDA 06	D006	Cefprozil hydrate (Cefzil)
FDA 06	D007	Methylthiouracil
FDA 06	D008	Tiotropium Bromide hydrate
FDA 06	D009	Trospium chloride (Sanctura)
FDA 06	D010	Tolterodine tartrate (Detrol LA)
FDA 06	D011	Azelastine hydrochloride (Astelin)
FDA 06	E002	Clarithromycin (Biaxin, Klacid)
FDA 06	E003	Rosiglitazone (Avandia)
FDA 06	E004	Thiabendazole
FDA 06	E005	Cortisone acetate (Cortone)
FDA 06	E006	Clomifene citrate (Serophene)
FDA 06	E007	Hydralazine hydrochloride
FDA 06	E008	Cloxacillin sodium (Cloxacap)
FDA 06	E009	Amoxicillin sodium (Amox)
FDA 06	E010	Isoprenaline hydrochloride
FDA 06	E011	Neomycin sulfate
FDA 06	F002	Esomeprazole magnesium (Nexium)
FDA 06	F003	Tetracaine hydrochloride (Pontocaine)
FDA 06	F004	Trazodone hydrochloride (Desyrel)
FDA 06	F005	Tioxolone
FDA 06	F006	Fluocinonide (Vanos)
FDA 06	F007	Clorsulon
FDA 06	F009	Enoxacin (Penetrex)
FDA 06	F010	Suprofen (Profenal)
FDA 06	F011	Rifampin (Rifadin, Rimactane)
FDA 06	G002	Methenamine (Mandelamine)
FDA 06	G003	Azacitidine (Vidaza)
FDA 06	G004	Bacitracin zinc
FDA 06	G005	Acetylcholine chloride
FDA 06	G006	Nifedipine (Adalat)
FDA 06	G007	Chlorpheniramine Maleate
FDA 06	G008	Betaxolol HCl (Betoptic)
FDA 06	G009	Proparacaine HCl
FDA 06	G010	Pranlukast
FDA 06	G011	Oxfendazole
FDA 06	H002	Azithromycin (Zithromax)
FDA 06	H003	Albendazole Oxide (Ricobendazole)
FDA 06	H004	Flubendazole (Flutelmium)
FDA 06	H005	Curcumin
FDA 06	H006	Oxibendazole
FDA 06	H007	Milnacipran HCl
FDA 06	H008	Bifonazole
FDA 06	H009	Pefloxacin mesylate
FDA 06	H010	Metoprolol tartrate
FDA 06	H011	Etidronate (Didronel)
FDA 07	A002	Diltiazem HCl (Tiazac)
FDA 07	A003	Risedronic acid (Actonel)
FDA 07	A004	Tranexamic acid (Transamin)
FDA 07	A005	Valaciclovir HCl
FDA 07	A006	Ganciclovir
FDA 07	A007	Roxatidine acetate HCl
FDA 07	A008	Protionamide (Prothionamide)
FDA 07	A009	Idoxuridine
FDA 07	A010	Talc
FDA 07	A011	Avobenzone (Parsol 1789)
FDA 07	B002	Metronidazole (Flagyl)
FDA 07	B003	Tioconazole
FDA 07	B004	Disodium Cromoglycate
FDA 07	B005	Tropicamide
FDA 07	B006	Pregnenolone
FDA 07	B007	Phenindione (Rectadione)
FDA 07	B008	Alibendol
FDA 07	B009	Irsogladine
FDA 07	B010	Menadione
FDA 07	B011	Sulfamethizole (Proklar)
FDA 07	C002	Tolfenamic acid
FDA 07	C003	Pranoprofen
FDA 07	C004	Sulphadimethoxine
FDA 07	C005	Rimantadine (Flumadine)
FDA 07	C006	Meglumine
FDA 07	C007	Aripiprazole (Abilify)
FDA 07	C008	Sarafloxacin HCl
FDA 07	C009	Methscopolamine (Pamine)
FDA 07	C010	Adenine sulfate
FDA 07	C011	Darifenacin HBr
FDA 07	D002	Mometasone furoate
FDA 07	D003	Propylthiouracil
FDA 07	D004	Fluticasone propionate (Flonase, Veramyst)
FDA 07	D005	Lacidipine (Lacipil, Motens)
FDA 07	D006	Procarbazine HCl (Matulane)
FDA 07	D007	Ondansetron (Zofran)
FDA 07	D008	Liranaftate
FDA 07	D009	D-Cycloserine
FDA 07	D010	Mirtazapine (Remeron, Avanza)
FDA 07	D011	Tripelennamine HCl
FDA 07	E002	Chlormezanone (Trancopal)
FDA 07	E003	Ketotifen fumarate (Zaditor)
FDA 07	E004	Urapidil HCl
FDA 07	E005	Ginkgolide A
FDA 07	E006	Ciprofloxacin (Cipro)
FDA 07	E007	Diclazuril
FDA 07	E008	Entacapone
FDA 07	E009	Flunarizine 2HCl
FDA 07	E010	Fenticonazole nitrate
FDA 07	E011	Rebamipide
FDA 07	F002	Epalrestat
FDA 07	F003	Aspartame
FDA 07	F004	Phentolamine mesilate
FDA 07	F005	Nimesulide
FDA 07	F006	Dyclonine HCl
FDA 07	F007	Memantine HCl (Namenda)
FDA 07	F008	Cyproheptadine HCl (Periactin)
FDA 07	F009	Doxifluridine
FDA 07	F010	Pioglitazone HCl (Actos)
FDA 07	F011	Lornoxicam (Xefo)
FDA 07	G002	Strontium ranelate (Protelos)
FDA 07	G003	Captopril (Capoten)
FDA 07	G004	Oxytetracycline dihydrate
FDA 07	G005	Cytidine
FDA 07	G006	Orphenadrine citrate (Norflex)
FDA 07	G007	Gimeracil
FDA 07	G008	Estradiol valerate
FDA 07	G009	Cyclophosphamide monohydrate
FDA 07	G010	Articaine HCl
FDA 07	G011	Bromhexine HCl
FDA 07	H002	Tiopronin (Thiola)
FDA 07	H003	Gliquidone
FDA 07	H004	Balofloxacin
FDA 07	H005	Lafutidine
FDA 07	H006	Moxonidine
FDA 07	H007	Butenafine HCl
FDA 07	H008	Argatroban
FDA 07	H009	Mepivacaine HCl
FDA 07	H010	Mitiglinide calcium
FDA 07	H011	Mecarbinate
FDA 08	A002	Lisinopril (Zestril)
FDA 08	A003	Atorvastatin calcium (Lipitor)
FDA 08	A004	Naftifine HCl
FDA 08	A005	Moexipril HCl
FDA 08	A006	Cleviprex (Clevidipine)
FDA 08	A007	Cilazapril monohydrate (Inhibace)
FDA 08	A008	Adiphenine HCl
FDA 08	A009	Tylosin tartrate
FDA 08	A010	Duloxetine HCl (Cymbalta)
FDA 08	A011	Trimebutine
FDA 08	B002	Rivastigmine tartrate (Exelon)
FDA 08	B003	Benztropine mesylate
FDA 08	B004	Abacavir sulfate
FDA 08	B005	Altrenogest
FDA 08	B006	Detomidine HCl
FDA 08	B007	Ampicillin sodium
FDA 08	B008	Anagrelide HCl
FDA 08	B009	Antipyrine
FDA 08	B010	L-Arginine HCl
FDA 08	B011	Bexarotene
FDA 08	C002	Betahistine 2HCl
FDA 08	C003	Gabexate mesylate
FDA 08	C004	Rasagiline mesylate
FDA 08	C005	Naltrexone HCl
FDA 08	C006	Carbenicillin disodium
FDA 08	C007	Azasetron HCl (Y-25130)
FDA 08	C008	Mizolastine (Mizollen)
FDA 08	C009	Flunixin meglumin
FDA 08	C010	Flumequine
FDA 08	C011	Vinpocetine (Cavinton)
FDA 08	D002	Blonanserin (Lonasen)
FDA 08	D003	Cisatracurium besylate (Nimbex)
FDA 08	D004	Dronedarone HCl (Multaq)
FDA 08	D005	Conivaptan HCl (Vaprisol)
FDA 08	D006	Amitriptyline HCl
FDA 08	D007	Probucol
FDA 08	D008	Arbidol HCl
FDA 08	D009	Azatadine dimaleate
FDA 08	D010	(+,-)-Octopamine HCl
FDA 08	D011	Roflumilast (Daxas)
FDA 08	E002	Tebipenem pivoxil (L-084)
FDA 08	E003	Rosuvastatin calcium (Crestor)
FDA 08	E005	Dichlorphenamide (Diclofenamide)
FDA 08	E006	Cephalomannine
FDA 08	E007	10-DAB (10-Deacetylbaccatin)
FDA 08	E008	Paeoniflorin
FDA 08	E009	Geniposide
FDA 08	E010	Genipin
FDA 08	E011	Geniposidic acid
FDA 08	F002	Levosimendan
FDA 08	F003	Azlocillin sodium salt
FDA 08	F004	Fluocinolone acetonide (Flucort-N)
FDA 08	F005	Nitrendipine
FDA 08	F006	Pantothenic acid (pantothenate)
FDA 08	F007	Phenoxybenzamine HCl
FDA 08	F008	Propafenone (Rytmonorm)
FDA 08	F009	Azacyclonol
FDA 08	F010	Roxithromycin (Roxl-150)
FDA 08	F011	Sulfadoxine (Sulphadoxine)
FDA 08	G002	Tobramycin
FDA 08	G003	Xylazine HCl
FDA 08	G004	DL-Adrenaline
FDA 08	G005	Ciclopirox (Penlac)
FDA 08	G006	Scopine
FDA 08	G007	Scopine HCl
FDA 08	G008	Amiloride HCl dihydrate
FDA 08	G009	Oxacillin sodium monohydrate
FDA 08	G010	Medroxyprogesterone acetate
FDA 08	G011	Phenylephrine HCl
FDA 08	H002	Tetracycline HCl
FDA 08	H003	Vancomycin HCl (Vancocin)
FDA 08	H004	Xylometazoline HCl
FDA 08	H005	Phenacetin
FDA 08	H006	Quinapril HCl (Accupril)
FDA 08	H007	Thiamphenicol (Thiophenicol)
FDA 08	H008	Clobetasol propionate
FDA 08	H009	Brompheniramine
FDA 08	H010	Dimethyl Fumarate
FDA 08	H011	Calcium levofolinate (Calcium Folinate)
FDA 09	A002	Tolvaptan (OPC-41061)
FDA 09	A003	Pramiracetam
FDA 09	A004	Clindamycin palmitate HCl
FDA 09	A005	Oseltamivir phosphate (Tamiflu)
FDA 09	A006	L-Thyroxine
FDA 09	A007	Triflusal
FDA 09	A008	Acemetacin (Emflex)
FDA 09	A009	Idebenone
FDA 09	A010	Buflomedil HCl
FDA 09	A011	Inulin
FDA 09	B002	Ethisterone
FDA 09	B003	Noradrenaline bitartrate monohydrate (Levophed)
FDA 09	B004	Peramivir Trihydrate
FDA 09	B005	Nilvadipine (ARC029)
FDA 09	B006	Hygromycin B
FDA 09	B007	Carbazochrome sodium sulfonate
FDA 09	B008	Trifluoperazine 2HCl
FDA 09	B009	Catharanthine
FDA 09	B010	Paroxetine HCl
FDA 09	B011	Meptazinol HCl
FDA 09	C002	Amidopyrine
FDA 09	C003	Linagliptin (BI-1356)
FDA 09	C004	Pazopanib
FDA 09	C005	Plerixafor 8HCl (DB06809)
FDA 09	C006	Amoxicillin (Amoxycillin)
FDA 09	C007	Aspirin (Acetylsalicylic acid)
FDA 09	C008	Niflumic acid
FDA 09	C009	Ciclopirox ethanolamine
FDA 09	C011	Rimonabant (SR141716)
FDA 09	D002	Bufexamac
FDA 09	D003	Lamotrigine
FDA 09	D004	PMSF (Phenylmethylsulfonyl Fluoride)
FDA 09	D005	Fenoprofen calcium hydrate
FDA 09	D006	Niclosamide (Niclocide)
FDA 09	D007	Bindarit
FDA 09	D008	Vildagliptin (LAF-237)
FDA 09	D009	Daunorubicin HCl (Daunomycin HCl)
FDA 09	D010	Bepotastine Besilate
FDA 09	D011	Fosaprepitant dimeglumine
FDA 09	E002	Rofecoxib (Vioxx)
FDA 09	E003	Lurasidone HCl
FDA 09	E004	Cinepazide maleate
FDA 09	E005	Azilsartan (TAK-536)
FDA 09	E006	Otilonium Bromide
FDA 09	E007	Solifenacin succinate
FDA 09	E008	Palonosetron HCl
FDA 09	E009	Azelnidipine
FDA 09	E010	Alverine Citrate
FDA 09	E011	Besifloxacin HCl (Besivance)
FDA 09	F002	Danofloxacin Mesylate
FDA 09	F003	Enrofloxacin
FDA 09	F004	Medetomidine HCl
FDA 09	F005	Moclobemide
FDA 09	F006	Diclofenac Potassium
FDA 09	F007	Diclofenac Diethylamine
FDA 09	F008	Amikacin sulfate
FDA 09	F009	Naloxone HCl
FDA 09	F010	FK-506 (Tacrolimus)
FDA 09	F011	(R)-baclofen
FDA 09	G002	Valproic acid sodium salt (Sodium valproate)
FDA 09	G003	Mosapride citrate
FDA 09	G004	Ubenimex (Bestatin)
FDA 09	G005	Amiodarone HCl
FDA 09	G006	Atovaquone (Atavaquone)
FDA 09	G007	Etravirine (TMC125)
FDA 09	G008	Ulipristal
FDA 09	G009	Indacaterol Maleate
FDA 09	G010	Suplatast tosylate
FDA 09	G011	2-Thiouracil
FDA 09	H002	Moguisteine
FDA 09	H003	Nadifloxacin
FDA 09	H004	Pramipexole (Mirapex)
FDA 09	H005	Estriol
FDA 09	H006	Vitamin C (Ascorbic acid)
FDA 09	H007	Sulfathiazole
FDA 09	H008	Oxybutynin chloride
FDA 09	H009	Sulbactam sodium (Unasyn)
FDA 09	H010	Ornidazole
FDA 09	H011	Amikacin hydrate
FDA 10	A002	Reserpine
FDA 10	B002	Sulfameter (Bayrena)
FDA 10	C002	Allopurinol Sodium (Aloprim)
FDA 10	D002	Cytarabine
FDA 10	E002	Loteprednol etabonate
FDA 10	F002	Betamethasone Dipropionate (Diprolene)
FDA 10	G002	Divalproex sodium
FDA 10	H002	Adefovir Dipivoxil (Preveon, Hepsera)
FDA 10	A003	Methylprednisolone
FDA 10	B003	Nisoldipine (Sular)
FDA 10	C003	Cefditoren pivoxil
FDA 10	D003	Rifaximin (Xifaxan)
FDA 10	E003	Amlodipine besylate (Norvasc)
FDA 10	F003	Ellagic acid
FDA 10	G003	Felbamate
FDA 10	H003	Nystatin (Mycostatin)
FDA 10	A004	Nicorandil (Ikorel)
FDA 10	B004	Taurine
FDA 10	C004	Atropine
FDA 10	D004	Domperidone (Motilium)
FDA 10	E004	Manidipine dihydrochloride (CV-4093)
FDA 10	F004	Ozagrel
FDA 10	G004	Terbinafine hydrochloride (Lamisil)
FDA 10	H004	Nilotinib (AMN-107)
FDA 10	A005	Docetaxel (Taxotere)
FDA 10	B005	Thalidomide
FDA 10	C005	Bendamustine HCL
FDA 10	D005	Evista (Raloxifene Hydrochloride)
FDA 10	E005	Entecavir hydrate
FDA 10	F005	Altretamine (Hexalen)
FDA 10	G005	Megestrol Acetate
FDA 10	H005	Gabapentin Hydrochloride
FDA 10	A006	Daptomycin
FDA 10	B006	Rocuronium bromide
FDA 10	C006	Risedronate sodium
FDA 10	D006	Zonisamide
FDA 10	E006	Perindopril Erbumine (Aceon)
FDA 10	F006	Pimobendan (Vetmedin)
FDA 10	G006	Sodium salicylate
FDA 10	H006	Zafirlukast (Accolate)
FDA 10	A007	Fenoprofen calcium
FDA 10	B007	Esomeprazole sodium (Nexium)
FDA 10	C007	Ribavirin (Copegus)
FDA 10	D007	Econazole nitrate (Spectazole)
FDA 10	E007	5-Aminolevulinic acid hydrochloride
FDA 10	F007	Prednisolone acetate (Omnipred)
FDA 10	G007	Beta Carotene
FDA 10	H007	Butoconazole nitrate
FDA 10	A008	Diethylstilbestrol (Stilbestrol)
FDA 10	B008	Amlodipine (Norvasc)
FDA 10	C008	Sulbactam
FDA 10	D008	Meclizine 2HCl
FDA 10	E008	Formoterol hemifumarate
FDA 10	F008	Ibandronate sodium
FDA 10	G008	Clindamycin phosphate
FDA 10	H008	Lovastatin (Mevacor)
FDA 10	A009	Rosiglitazone HCl
FDA 10	B009	Ivabradine HCl (Procoralan)
FDA 10	C009	Temocapril HCl
FDA 10	D009	Lapatinib
FDA 10	E009	Sitafloxacin hydrate
FDA 10	F009	Tolbutamide
FDA 10	G009	Tenoxicam (Mobiflex)
FDA 10	H009	Streptomycin sulfate
FDA 10	A010	Pioglitazone (Actos)
FDA 10	B010	Lonidamine
FDA 10	C010	Fexofenadine HCl
FDA 10	D010	Cabazitaxel (Jevtana)
FDA 10	E010	Droxidopa (L-DOPS)
FDA 10	F010	Azilsartan Medoxomil (TAK-491)
FDA 10	G010	Pimecrolimus
FDA 10	H010	Creatinine
