# Supplementary material for: Drug screening identifies tazarotene and bexarotene as therapeutic agents in multiple sulfatase deficiency
Source: EMBO Mol Med. 2023 Feb 15;15(3):e14837. doi: 10.15252/emmm.202114837 (PMC9994482; doi:10.15252/emmm.202114837)
Supplement: Supplementary file 7 — Source Data for Figure 1 [file EMMM-15-e14837-s008.zip › Source data Fig 1/Source data new Fig. 1.xlsx]

## Sheet: Tabelle1
Source data Figure 1
Panel A	Plate 5			Panel B		ARSA activity OD (515nm)										Panel C		ARSA activity nmol/h/mg
	Well	OD (515nm)
	A2	0.0335				neg. contr.	Tazarotene	Clindamycin	Vorinostat	Asenapine	pos. contr.							0	2	5	10	15	25	50	µM taz
	A3	0.0295			Experiment 1	0.008	0.019	0.01	0.008	0.017	0.072						Experiment 1	3.39			9.77
	A4	0.0295			Experiment 2	0.011	0.033	0.017	0.01	0.016	0.115						Experiment 2	2.99			9.42
	A5	0.0165			Experiment 3	0.014	0.0285	0.0165	0.015	0.0205	0.0715						Experiment 3	1.62		8.88	8.72
	A6	0.0295			Experiment 4	0.0135	0.0225	0.0135	0.0125	0.0165	0.0535						Experiment 4	2.35		7.91	15.05
	A7	0.0325			Experiment 5	0.0125	0.016	0.009	0.0125	0.008	0.085						Experiment 5	3.04		7.91	8.17
	A8	0.0285			Experiment 6	0.008	0.02	0.01	0.011	0.016	0.072						Experiment 6	1.23	5.28	10.3	9.11
	A9	0.0005			Experiment 7	0.011	0.036	0.018	0.015	0.016	0.115						Experiment 7	1.08	5.63	8.63	7.92	12.1	11.93	12.79
	A10	0.0235			Experiment 8	0.0135	0.0295	0.0175	0.0135	0.0195	0.0715						Experiment 8	2.49	6.87	8.8	11.79	13.8	14.87	11.19
	A11	0.0285			Experiment 9	0.0125	0.0255	0.0145	0.0135	0.0155	0.0535						Experiment 9	4.41	5.8	8.88	9.53	12.11	13.64	13.99
	B2	0.0305
	B3	0.0365
	B4	0.0325
	B5	0.0445		Panel D		GALNS activity nmol/h/mg										Panel E		ARSA activity nmol/h/mg
	B6	0.0125
	B7	0.0175				0	5	10	15	20	25	50	µM taz					DMSO	Vitamin A	9-cis-retinoic acid	Isotretinoin	Acitretin	Etretinate	Adapalene 1µM	Tazarotene	Bexarotene	Tazarotenic acid
	B8	0.0305			Experiment 1	3.72	9.076	7.862	8.835	8.564	10.629	8.594					Experiment 1	3.39	4.8	4.82	5.91	4.25	2.33	3.07	7.91	4.69	4.99
	B9	0.0275			Experiment 2	3.629	9.405	9.067	8.679	10.517	10.043	7.353					Experiment 2	3.48	5.35	5.15	5.18	3.69	2.51	3.43	9.14	6.34	5.87
	B10	0.0195			Experiment 3	4.403	7.838	9.909	10.752	12.821	11.468	10.608					Experiment 3	3.04	4.24	4.71	5.91	3.95	2.39	3.49	9.11	7.57	5.87
	B11	0.0455			Experiment 4	4.733	9.783	9.902	11.727	12.164	12.615	12.544
	C2	0.0275
	C3	0.0275
	C4	0.0305
	C5	0.0315		Panel F		ARSA activity nmol/h/mg										Panel G		ARSA activity nmol/h/mg
	C6	0.0285
	C7	0.0275				0	1	2	5	10	20	50	µM bex					0	1	2	5	7.5	10	15	µM taz
	C8	0.0325			Experiment 1	3.39				4.19	5.53							0	2	4	10	15	20	30	µM bex
	C9	0.0305			Experiment 2	3.48				8.09	6.24						Experiment 1	5.8	12.31	14.59	20.22
	C10	0.0275			Experiment 3	2.77				7.91	10.72						Experiment 2	2.99	12.84	17.83	19.08
	C11	0.0335			Experiment 4	3.21				7.02	11.08						Experiment 3	3.39	13.38	14.62	20.15
	D2	0.0125			Experiment 5	1.23			5.08	6.71	7.92						Experiment 4	5.43	12.44	15.24	21.02	21.2	20.34	13.84
	D3	0.0295			Experiment 6	1.23			4.9	7.8	8.27						Experiment 5	3.85	11.39	16.47	20.14	21.9	17.69	14.54
	D4	0.0245			Experiment 7	3.04			4.53	4.19	8.88						Experiment 6	5.63	13.01	16.52	18.81	19.84	20.92	13.62
	D5	0.0275			Experiment 8	1.08	2.5	2.68	4.75	4.69	7.59	7.5
	D6	0.0325			Experiment 9	2.49	2.6	3.3	4.75	6.34	5.54	6.79
	D7	0.0325			Experiment 10	4.41	4.75	5.27	7.04	7.57	6.25	6.91
	D8	0.0335
	D9	0.0295
	D10	0.0365
	D11	0.0265		Panel H		ARSA activity nmol/h/mg
	E2	0.0275
	E3	0.0265				0	2	3	6	9	12	days
	E4	0.0285			Experiment 1	4.97		16.08
	E5	0.0335			Experiment 2	4.42		15.05
	E6	0.0255			Experiment 3	2.64		15.02	19.8
	E7	0.0325			Experiment 4	4.24		15.91	18.64
	E8	0.0255			Experiment 5	4.77		15.73	18.64
	E9	0.0335			Experiment 6	3.17		10.42	18.03		12.66
	E10	0.0335			Experiment 7	2.29		13.79	22.27		12.32
	E11	0.0255			Experiment 8	2.49	8.81	10.3	20.26	28.46	22.8
	F2	0.0675			Experiment 9	2.17	8.28	15.3	24.66	23.69	15.73
	F3	0.0255			Experiment 10	2.99	9.04	15.3	18.21	25.12	12.37
	F4	0.0295
	F5	0.0225
	F6	0.0265
	F7	0.0305
	F8	0.0275
	F9	0.0275
	F10	0.0295
	F11	0.0225
	G2	0.0325
	G3	0.0275
	G4	0.0285
	G5	0.0255
	G6	0.0275
	G7	0.0285
	G8	0.0315
	G9	0.0295
	G10	0.0255
	G11	0.0205
	H2	0.0365
	H3	0.0215
	H4	0.0025
	H5	0.0215
	H6	0.0035
	H7	0.0315
	H8	0.0195
	H9	0.0275
	H10	0.0305
	H11	0.0305
	pos contr.	0.1195
	pos contr.	0.1245
	neg contr.	0.0295
	neg contr.	0.0245
