# Supplementary material for: Drug screening identifies tazarotene and bexarotene as therapeutic agents in multiple sulfatase deficiency
Source: EMBO Mol Med. 2023 Feb 15;15(3):e14837. doi: 10.15252/emmm.202114837 (PMC9994482; doi:10.15252/emmm.202114837)
Supplement: Supplementary file 8 — Source Data for Figure 2 [file EMMM-15-e14837-s013.zip]

Archive with 2 entries (1 files):
- Source data Fig 2/
- Source data Fig 2/Source data new Fig. 2.xlsx
