# Supplementary material for: Drug screening identifies tazarotene and bexarotene as therapeutic agents in multiple sulfatase deficiency
Source: EMBO Mol Med. 2023 Feb 15;15(3):e14837. doi: 10.15252/emmm.202114837 (PMC9994482; doi:10.15252/emmm.202114837)
Supplement: Supplementary file 8 — Source Data for Figure 2 [file EMMM-15-e14837-s013.zip › Source data Fig 2/Source data new Fig. 2.xlsx]

## Sheet: Tabelle1
Source data Figure 2
Panel A		ARSA activity nmol/h/mg											Panel B		ARSA activity nmol/h/mg										Panel C		ARSA activity nmol/h/mg											Panel D		ARSA activity nmol/h/mg
		0	1	2.5	5	10	25	50	75	100	µM taz				0	2.5	5	10	20	25	50	75					0	0.1	1	2.5	5	7.5	10	15	µM taz					0	3	6	9	14	21	days
	Experiment 1	15.73				48.03								Experiment 1	13.39		21.11			27.13							0	0.2	2	5	10	15	20	30	µM bex				Experiment 1	16.76	60.84	112.13
	Experiment 2	14.3				46.8								Experiment 2	14.62		14.07			28.01						Experiment 1	14.35		19.29				120.23						Experiment 2	15.72	34.72	112.15	220.39
	Experiment 3	18.65				42.67								Experiment 3	13.56		14.59			28.19						Experiment 2	13.66		20				112.5						Experiment 3	16.43	35.77	90.93	166.98
	Experiment 4	14.48		20.78	29.68	43.25	70.19	99.69		59.54				Experiment 4	9.45		14.44			28.54	35.36					Experiment 3	15.73		31.1			99.91	119.87	70.35					Experiment 4	20.97	58.43	101.6	155.19	189.48	171.83
	Experiment 5	16.76	17.46	20.4	29.47	49.23	88.77	94.87	87.82	68.54				Experiment 5	11.77		22.94	23.12		21.04	29.95					Experiment 4	17.34	18.26	21.21	31.91	59.64	105.4	112.13	75.8					Experiment 5	13.68	33.64	119.87	174.63	162.18	154.82
	Experiment 6	15.01	18.16	21.45	33.14	50.63	67.14	95.4	87.47	70.11				Experiment 6	14.45		21.8	19.61	24.6	24.6	18.67					Experiment 5	16.23	16.81	18.26	34.89	61.11	108.97	99.93	76.33					Experiment 6	13	35.2	120.23	161.66	191.98	178.32
	Experiment 7	16.39	21.11	26.71	29.51	54.59	85.9	87.82	79.12	63.38				Experiment 7	19.05	20.66	22.24	19.07	20.94	27.98	32.44	8.46				Experiment 6	16.25	16.76	27.12	31.46	71.77	98.01	101.6	69.83
														Experiment 8	17.34	20.49	21.36	24.34	23.34	28.02	35.02	7.4
														Experiment 9	19.91	19.44	21.8	24.69	21.04	25.92	32.05	6.95
Panel E		Activities nmol/h/mg (*pmol/h/mg)											Panel F		ARSA activity nmol/h/mg										Panel G		ARSA activity nmol/h/mg							Panel H		SGSH activity nmol/h/mg
		ARSA		ARSB		GALNS		STS*							p.G247R		p.G263V		p.A279V		p.R349W		FGE variant				control		MSD							control		MSD
		-	+	-	+	-	+	-	+	taz/bex					-	+	-	+	-	+	-	+	taz/bex				-	+	-	+	taz/bex					-	+	-	+	taz/bex
	Experiment 1	20.97	112.13	15.47	47.14	3	11.2	6	105					Experiment 1	20.97	98.8	148.33	320.4	44.17	86.08	30.17	98.86				Experiment 1	10.79	18.28	29.25	35.86					Experiment 1	2.2	2.06	0.19	0.47
	Experiment 2	15.72	90.93	19.3	50.7	3.98	12.97	16	140					Experiment 2	15.72	103.53	118.63	344.06	46.04	93.81	27.17	93.72				Experiment 2	11.84	18.1	31.34	35.51					Experiment 2	2.35	1.72	0.251	0.467
	Experiment 3	16.43	101.6	19.53	46.59	3.64	10.85	4	114					Experiment 3	16.43	91.94	126.59	309.12	44.78	84.12	26.34	101.02				Experiment 3	11.14	17.58	32.03	34.47					Experiment 3	2.31	1.56	0.216	0.448
	Experiment 4	17.34	119.87	17.36	44.31			18	88																	Experiment 4	10.4	17.21	28.46	35.28
	Experiment 5	16.23	120.23	19.41	47.45			30	121																	Experiment 5	10.91	17.21	30.68	35.28
	Experiment 6	15.68	112.5	17.45	45.55																					Experiment 6	10.74	17.04	30.51	33.74
