# Supplementary material for: Drug screening identifies tazarotene and bexarotene as therapeutic agents in multiple sulfatase deficiency
Source: EMBO Mol Med. 2023 Feb 15;15(3):e14837. doi: 10.15252/emmm.202114837 (PMC9994482; doi:10.15252/emmm.202114837)
Supplement: Supplementary file 9 — Source Data for Figure 3 [file EMMM-15-e14837-s005.zip › Source data Fig 3/Source data new Fig 3.xlsx]

## Sheet: Tabelle1
Source data Figure 3
Panel C		Integrated density												Panel D		Size (µm)
		DMSO				taz/bex										DMSO				taz/bex
		1	2	3	4	1	2	3	4	experiment						1	2	3	4	1	2	3	4	experiment
	control	9.54286e+08	868549226	6.05624e+08	5.31884e+08	960947307	962047017	653311709	5.64889e+08						control	1.23767	1.089	1.32817	1.26033	1.162	1.29	1.066	1.048
	MSD	3060174245	4452252481	3456062514	3966755955	726485497	1098978125	2725517059	3099039235						MSD	3.23391	8.595	7.35258	8.41936	1.55067	1.40875	3.92792	2.98973
Panel F
		Control										p.G247R										p.G247R										p.A279V										MSD line
		UA-HNAc(1S)		HN-UA(1S)		HNAc_UA2(2S)		HNAc(1S) 4.42		HNAc(1S) 4.8		UA-HNAc(1S)		HN-UA(1S)		HNAc_UA2(2S)		HNAc(1S) 4.42		HNAc(1S) 4.8		UA-HNAc(1S)		HN-UA(1S)		HNAc_UA2(2S)		HNAc(1S) 4.42		HNAc(1S) 4.8		UA-HNAc(1S)		HN-UA(1S)		HNAc_UA2(2S)		HNAc(1S) 4.42		HNAc(1S) 4.8		marker
		-		-		-		-		-		-	+	-	+	-	+	-	+	-	+	-	+	-	+	-	+	-	+	-	+	-	+	-	+	-	+	-	+	-	+	taz/bex
	Experiment 1		9.11		14		304.4		154.3		155.6	671.3	38.35	844.91	58.11	734.95	317.85	1440.97	192.48	3744.21	487.46	102.04	54.71	452.38	196.74	1133.79	64.49	583.9	139.86	2658.73	346.74	92.88	20.61	153.21	51.17	200.6	146.69	261.28	157.41	434.03	222.22
	Experiment 2		6.39		9.37		257.91		132		138.08	611.33	42.79	898.44	55.39	794.27	358.54	1523.44	212.18	3828.13	495.1	108.75	53.97	413.24	186.53	1055.94	63.04	489.16	136.44	2442.92	379.53	81.07	19.88	120.66	51.68	182.37	83.8	227.75	137.34	326.92	190.41
	Experiment 3		7.78		11.21		170.96		103.55		136.03	562.77	40.45	254.87	52.66	562.77	250.72	475.65	181.75	2575.76	505.03	95.24	61.84	469.27	186.84	1477.54	63.16	638.3	124.56	3250.59	370.18	63.46	9.81	134.94	43.41	230.13	81.99	241.99	118.73	416.67	157.26
	Experiment 4		6.89		8		203.33		103.33		126.11	226.19	26.47	446.97	42.63	256.49	104.31	752.16	124.72	1488.1	321.43	138.49	60.86	396.27	195.22	1094.1	66.01	508.5	138.11	2568.03	466.76	117.27	21.74	180.46	61.15			333.89	198.35	447.02	225.6
	Experiment 5		12.39		32.47		399.35		261.9		163.42	332.66	37.48	680.89	74.97	440.38	183.4	907.86	184.4	1964.77	488.62	108.63	110.38	536.57	307.62	1258.99	146.67	737.41	204.29	2763.79	700
	Experiment 6		15.54		40.37		436.1		204.66		140.33	233.6	29.97	777.56	64.85	357.61	134.24	761.15	114.85	1568.24	372.73	146.93	122.38	431.05	343.37	823.41	223.39	520.83	209.86	2455.36	746.07
	Experiment 7		12.74		30.7		308.43		214.08		148.47	264.77	43.74	541.49	81.07	301.69	190.42	706.75	174.59	1409.99	505.28	137.8	86.75	445.18	351.9	1617.32	173.81	805.92	220.48	3108.55	661.9
	Experiment 8		7.8		24.36		377.82		176.55		138.77	250	46.56	524.57	89.92	355.25	191.15	750.33	169.96	1510.62	593.22			433.01	226.06	964.05	109.45	740.74	130.6	2712.42	391.79
