# Supplementary material for: Drug screening identifies tazarotene and bexarotene as therapeutic agents in multiple sulfatase deficiency
Source: EMBO Mol Med. 2023 Feb 15;15(3):e14837. doi: 10.15252/emmm.202114837 (PMC9994482; doi:10.15252/emmm.202114837)
Supplement: Supplementary file 10 — Source Data for Figure 4 [file EMMM-15-e14837-s004.zip › Source data Fig 4/Source data new Fig 4.xlsx]

## Sheet: Tabelle1
Source data Figure 4
Panel A		ARSA activity nmol/h/mg																							Panel B		ARSA activity nmol/h/mg
		DMSO					Taz10 µM					Bex 20µM					Taz/Bex 10/20µM										DMSO					Taz10 µM					Bex 20µM					Taz/Bex 10/20µM
		0	1	5	10	20	0	1	5	10	20	0	1	5	10	20	0	1	5	10	20	µM AGN					0	1	5	10	20	0	1	5	10	20	0	1	5	10	20	0	1	5	10	20	µM HX531
	Experiment 1	3.08	4.62	3.42	2.8	3.98																				Experiment 1	2.14	3.21	4.46	5.53	5.89
	Experiment 2	2.57	2.57	2.23	3.42	2.4																				Experiment 2	2.68	3.03	4.64	6.61	6.78
	Experiment 3	2.74	2.38	3.94	2.38	2.57	7.84	5.75	5.92	7.32	6.62															Experiment 3	2.6	4.13	3.95	4.305	4.845
	Experiment 4	3.87956	4.52615	5.3344	5.17275	5.0111	8.01	6.97	8.88	8.36	5.4															Experiment 4	2.69	4.215	3.86	4.755	4.395
	Experiment 5	5.17275	4.52615	3.55626	2.57	6.14264	10.795	6.59	4.77	6.17	4.77															Experiment 5	4.115	4.7	4.115	4.195	3.275
	Experiment 6	2.26	2.61	2.96	3.83	4.35	11.8	6.84	5.3	5.3	4.45															Experiment 6	3.86	4.535	4.115	4.195	3.105
	Experiment 7	2.44	2.79	3.66	4.18	4.88	10.795	6.59	4.77	6.17	4.77						12.99	10.32	10.32	7.29	4.8					Experiment 7	2.26	2.61	2.96	3.83	4.35
	Experiment 8	3.2	3.02	3.02	3.56	3.74	11.8	6.84	5.3	5.3	4.45						12.75	12.75	9.52	9.86	6.8					Experiment 8	2.44	2.79	3.66	4.18	4.88
	Experiment 9	2.85	2.67	2.67	3.02	4.98	7.36	6.16	4.45	4.45	6.16	4.35	4.44	4.43	3.48	4.18	15.47	10.03	10.71	10.03	7.14					Experiment 9	3.2	3.02	3.02	3.56	3.74	7.86	8.03	11.78	10	6.43
	Experiment 10	3.08	2.38	2.38	2.8	3.98	12.6086	10.1838	10.79	6.30429	2.91	5.23	4.58	4.63	4.18	3.83	12.75	12.75	9.52	9.86	6.8					Experiment 10	2.85	2.67	2.67	3.02	4.98	8.12	8.39	13.39	9.1	7.14						16.15	13.94	14.62	11.22	7.99
	Experiment 11	4.62	2.57	3.42	3.42	4.11	12.4469	9.53725	10.3455	9.53725	5.65769	4.64	4.46	5.89	5.89	6.07	15.47	10.03	10.71	10.03	7.14					Experiment 11	2.14	3.21	4.46	5.53	5.89	13.075	13.21	13.73	11.745	5.525	4.64	5.18	5.53	6.07	6.07	17.68	17.85	14.62	10.71	9.01
																										Experiment 12	2.68	3.03	4.64	6.61	6.78	13.555	12.885	13.385	10.19	5.7	4.64	4.46	5.89	5.89	6.07	15.95	12.09	10.41	6.55	5.71
