# Supplementary material for: Drug screening identifies tazarotene and bexarotene as therapeutic agents in multiple sulfatase deficiency
Source: EMBO Mol Med. 2023 Feb 15;15(3):e14837. doi: 10.15252/emmm.202114837 (PMC9994482; doi:10.15252/emmm.202114837)
Supplement: Supplementary file 11 — Source Data for Figure 5 [file EMMM-15-e14837-s011.zip]

Archive with 3 entries (2 files):
- Source data Fig 5/
- Source data Fig 5/Source data WGCN brown cluster.xlsx
- Source data Fig 5/Source data WGCN yellow cluster.xlsx
