# Supplementary material for: Drug screening identifies tazarotene and bexarotene as therapeutic agents in multiple sulfatase deficiency
Source: EMBO Mol Med. 2023 Feb 15;15(3):e14837. doi: 10.15252/emmm.202114837 (PMC9994482; doi:10.15252/emmm.202114837)
Supplement: Supplementary file 11 — Source Data for Figure 5 [file EMMM-15-e14837-s011.zip › Source data Fig 5/Source data WGCN brown cluster.xlsx]

## Sheet: brown
Source data WGCN brown cluster genes and pathway analysis
Gene list brown cluster				GO CC
TSPAN6	ENSG00000000003				mlog10 (p-value)	Enrichment FDR	Genes in list	Total genes	Functional Category	Genes
NFYA	ENSG00000001167				-10.1278	7.45e-11	241	4098	Organelle organization	CHD4 ACTL6A LMAN1 NPEPPS PINK1 UBL5 MAD1L1 TMSB10 PHF23 TPR NDC1 EED TUBE1 PIK3C3 MRPL22 KLHL22 STX4 FBL CHCHD2 ZNHIT1 GOSR1 ANAPC15 ARHGEF17 RAD50 MAP7D1 CCNI SLIRP TAF12 ROMO1 UXT TIMM17B AKAP9 ELOF1 KIF3A TIMM10 LCA5 GCC2 TUBB2A PIF1 ANAPC11 WTIP MTF2 TBC1D32 IMMP1L JMY NDUFAF6 EYA3 CHCHD6 PRMT2 STX5 VPS72 IWS1 HPS3 GFM2 VCP BRWD3 HPS6 CDC42EP5 MIS12 NDUFS5 TAPT1 CNTROB TADA3 JMJD1C DCTN2 ERCC…
ANKIB1	ENSG00000001629				-8.83268	1.47e-09	23	97	Mitochondrial translational termination	MRPL58 MRPL43 MRPS34 MRPL22 MRPL4 MRPL27 MRPL51 MRPL37 MRPL34 PTCD3 DAP3 MRPL24 GFM2 MRPL16 CHCHD1 MRPL57 AURKAIP1 GADD45GIP1 MRPL14 MRPS11 MRPL40 MRPL20 MRPS21
MAD1L1	ENSG00000002822				-8.58503	2.6e-09	24	112	Translational termination	MRPL58 JMJD4 MRPL43 MRPS34 MRPL22 MRPL4 MRPL27 MRPL51 MRPL37 MRPL34 PTCD3 DAP3 MRPL24 GFM2 MRPL16 CHCHD1 MRPL57 AURKAIP1 GADD45GIP1 MRPL14 MRPS11 MRPL40 MRPL20 MRPS21
TFPI	ENSG00000003436				-8.58503	2.6e-09	25	125	Respiratory electron transport chain	UQCRC1 COX6A1 COX4I1 COX5B NDUFS6 UQCRQ COX5A CYC1 UQCR10 PARK7 NDUFA8 PINK1 NDUFAF2 NDUFV3 NDUFB2 NDUFB7 NDUFA1 NDUFB10 NDUFS5 NDUFS3 ETFB COX6B1 UQCR11 NDUFB11 COX8A
ARF5	ENSG00000004059				-8.58503	2.6e-09	27	144	Mitochondrial translation	MRPL16 MRPL58 EARS2 FASTKD3 GFM2 MRPL43 MRPS34 PTCD3 CHCHD1 RPUSD3 NSUN3 MRPL51 MRPL57 MRPS11 MRPS21 MRPL22 MRPL4 MRPL27 MRPL37 MRPL34 DAP3 MRPL24 AURKAIP1 GADD45GIP1 MRPL14 MRPL40 MRPL20
POLDIP2	ENSG00000004142				-8.58503	2.6e-09	23	106	ATP synthesis coupled electron transport	UQCRC1 COX6A1 COX4I1 COX5B NDUFS6 UQCRQ COX5A CYC1 UQCR10 PARK7 NDUFA8 PINK1 NDUFV3 NDUFB2 NDUFB7 NDUFA1 NDUFB10 NDUFS5 NDUFS3 COX6B1 UQCR11 NDUFB11 COX8A
PLXND1	ENSG00000004399				-8.58503	2.6e-09	23	105	Mitochondrial ATP synthesis coupled electron transport	UQCRC1 COX6A1 COX4I1 COX5B NDUFS6 UQCRQ COX5A CYC1 UQCR10 PARK7 NDUFA8 PINK1 NDUFV3 NDUFB2 NDUFB7 NDUFA1 NDUFB10 NDUFS5 NDUFS3 COX6B1 UQCR11 NDUFB11 COX8A
POLR2J	ENSG00000005075				-8.58503	2.6e-09	22	96	Mitochondrial translational elongation	MRPL43 MRPS34 MRPL22 MRPL4 MRPL27 MRPL51 MRPL37 MRPL34 PTCD3 DAP3 MRPL24 MRPL16 MRPL58 CHCHD1 MRPL57 AURKAIP1 GADD45GIP1 MRPL14 MRPS11 MRPL40 MRPL20 MRPS21
C19orf60	ENSG00000006015				-8.07572	8.4e-09	31	202	Cellular respiration	UQCRC1 COX6A1 COX4I1 COX5B NDUFS6 NDUFAF2 UQCRQ COX5A CYC1 UQCR10 MDH2 PRELID1 IDH3G PARK7 NDUFA8 PINK1 IDE FASTKD3 NDUFV3 VCP NDUFB2 NDUFB7 NDUFA1 NDUFB10 NDUFS5 NDUFS3 ETFB COX6B1 UQCR11 NDUFB11 COX8A
ST7L	ENSG00000007341				-7.83268	1.47e-08	82	1019	RNA processing	TSR3 SNRPA SF3B2 SRPK1 SNRPD3 SNU13 RTCB ERI1 FBL RNGTT PAPOLG ERI3 HEATR1 RRP36 SNRPC RNF113A SNRPB AAR2 C9ORF78 RPRD1A SF3B4 NHP2 SRFBP1 TRMT44 TSR2 TYW5 IWS1 PCF11 BTRC METTL15 SF3B5 POP7 AURKAIP1 NSUN3 MRPS11 NOP10 SNRNP35 RNPC3 ADARB1 UBL5 ISY1 SNRNP40 ZMAT5 SNW1 PPWD1 RALY SNRNP25 HNRNPF TIA1 AGO3 DYRK1A USP39 GPKOW ZNF638 DDX17 PQBP1 HNRNPUL1 WDR75 SRSF11 MRM2 THOC2 ZRANB2 CTNNBL1 ZFC3H1 S…
TSR3	ENSG00000007520
UQCRC1	ENSG00000010256			KEGG
MBTD1	ENSG00000011258				mlog10 (p-value)	Enrichment FDR	Genes in list	Total genes	Functional Category	Genes
PIK3C2A	ENSG00000011405				-8.4437	3.6e-09	33	231	Thermogenesis	UQCR11 COX4I1 COX5B COX6A1 COX6B1 COX7A2 COX8A NDUFAF6 CYC1 UQCRQ GNAS UQCR10 LIPE NDUFA1 NDUFA8 NDUFB2 NDUFB7 NDUFB10 NDUFS3 NDUFS5 NDUFS6 NDUFV3 COA5 COA4 NDUFB11 PRKAA2 RPS6KB2 SOS1 UQCRC1 AKT1S1 ACTL6A NDUFAF2 COX5A
PPP5C	ENSG00000011485				-8.4437	3.6e-09	30	192	Huntington disease	DCTN2 UQCR11 AP2S1 CLTA DNAH14 COX4I1 COX5B COX6A1 COX6B1 COX7A2 COX8A CYC1 DCTN1 UQCRQ UQCR10 NDUFA1 NDUFA8 NDUFB2 NDUFB7 NDUFB10 NDUFS3 NDUFS5 NDUFS6 NDUFV3 PLCB3 POLR2E POLR2J NDUFB11 UQCRC1 COX5A
CLK1	ENSG00000013441				-8.18709	6.5e-09	25	142	Parkinson disease	UQCR11 PARK7 COX4I1 COX5B COX6A1 COX6B1 COX7A2 COX8A CYC1 UQCRQ GNAI2 UQCR10 NDUFA1 NDUFA8 NDUFB2 NDUFB7 NDUFB10 NDUFS3 NDUFS5 NDUFS6 NDUFV3 NDUFB11 PINK1 UQCRC1 COX5A
CAPN1	ENSG00000014216				-8.17393	6.7e-09	24	133	Oxidative phosphorylation	UQCR11 COX4I1 COX5B COX6A1 COX6B1 COX7A2 COX8A CYC1 UQCRQ UQCR10 NDUFA1 NDUFA8 NDUFB2 NDUFB7 NDUFB10 NDUFS3 NDUFS5 NDUFS6 NDUFV3 NDUFB11 UQCRC1 ATP6V0D1 ATP6V1F COX5A
MATR3	ENSG00000015479				-7.95861	1.1e-08	25	149	Non-alcoholic fatty liver disease (NAFLD)	UQCR11 COX4I1 COX5B COX6A1 COX6B1 COX7A2 COX8A CYC1 UQCRQ UQCR10 NDUFA1 NDUFA8 NDUFB2 NDUFB7 NDUFB10 NDUFS3 NDUFS5 NDUFS6 NDUFV3 NDUFB11 PRKAA2 SREBF1 MLX UQCRC1 COX5A
AGPS	ENSG00000018510				-7.48149	3.3e-08	26	170	Alzheimer disease	UQCR11 COX4I1 COX5B COX6A1 COX6B1 COX7A2 COX8A CYC1 NCSTN UQCRQ UQCR10 IDE NDUFA1 NDUFA8 NDUFB2 NDUFB7 NDUFB10 NDUFS3 NDUFS5 NDUFS6 NDUFV3 PLCB3 NDUFB11 UQCRC1 CAPN1 COX5A
SAMD4A	ENSG00000020577				-5.48149	3.3e-06	20	133	Spliceosome	PQBP1 ALYREF SF3B4 USP39 SF3B2 CCDC12 PUF60 SNW1 SNU13 PCBP1 CTNNBL1 THOC2 ISY1 RP9 SNRPA SNRPB SNRPC SNRPD3 SF3B5 SNRNP40
BRD9	ENSG00000028310				-3.04539	0.000900763	9	45	Proteasome	PSMA7 PSMB2 PSMB4 PSMB5 PSMB6 PSMC3 PSMC5 PSMD4 PSMD13
TSSC1	ENSG00000032389				-2.48608	0.00326531	11	78	Cardiac muscle contraction	UQCR11 COX4I1 COX5B COX6A1 COX6B1 COX7A2 COX8A CYC1 UQCRQ UQCR10 UQCRC1
FUT8	ENSG00000033170				-1.52799	0.0296487	6	34	SNARE interactions in vesicular transport	YKT6 BET1L USE1 STX4 STX5 GOSR1
TMSB10	ENSG00000034510
RFC1	ENSG00000035928
ZFYVE16	ENSG00000039319
FAM65A	ENSG00000039523
PHF23	ENSG00000040633
AP2S1	ENSG00000042753
TPR	ENSG00000047410
C12orf4	ENSG00000047621
RRM2B	ENSG00000048392
RSF1	ENSG00000048649
HOMER3	ENSG00000051128
USE1	ENSG00000053501
TRAPPC3	ENSG00000054116
ARID4B	ENSG00000054267
MRPL43	ENSG00000055950
ZNF280C	ENSG00000056277
SOAT1	ENSG00000057252
NDC1	ENSG00000058804
DNAJC25	ENSG00000059769
SNRNP40	ENSG00000060688
ACAA1	ENSG00000060971
TNK2	ENSG00000061938
MON2	ENSG00000061987
GPBP1	ENSG00000062194
ZNF112	ENSG00000062370
APPBP2	ENSG00000062725
ISOC2	ENSG00000063241
DIP2B	ENSG00000066084
ISOC1	ENSG00000066583
ZFAT	ENSG00000066827
TRAM1	ENSG00000067167
IDH3G	ENSG00000067829
GPKOW	ENSG00000068394
SIRT2	ENSG00000068903
UFD1L	ENSG00000070010
SREBF1	ENSG00000072310
ACADVL	ENSG00000072778
STK10	ENSG00000072786
ALPK1	ENSG00000073331
MAP3K13	ENSG00000073803
MRPS34	ENSG00000074071
EED	ENSG00000074266
LMAN1	ENSG00000074695
TUBE1	ENSG00000074935
ZNF638	ENSG00000075292
ZNF37A	ENSG00000075407
SNRPA	ENSG00000077312
PIAS2	ENSG00000078043
PIK3C3	ENSG00000078142
SDF4	ENSG00000078808
TOLLIP	ENSG00000078902
LIPE	ENSG00000079435
RFX3	ENSG00000080298
COL5A3	ENSG00000080573
CPOX	ENSG00000080819
RSBN1	ENSG00000081019
JMJD4	ENSG00000081692
CCNT2	ENSG00000082258
MRPL22	ENSG00000082515
ZCCHC6	ENSG00000083223
TNPO1	ENSG00000083312
EIF3I	ENSG00000084623
NCOA1	ENSG00000084676
ERO1B	ENSG00000086619
PSMC5	ENSG00000087191
SF3B2	ENSG00000087365
GNAS	ENSG00000087460
ZNF302	ENSG00000089335
ZBTB25	ENSG00000089775
GPATCH2L	ENSG00000089916
NDUFB2	ENSG00000090266
GNPTG	ENSG00000090581
CMTM6	ENSG00000091317
SPAG7	ENSG00000091640
TINF2	ENSG00000092330
NUP188	ENSG00000095319
SRPK1	ENSG00000096063
ABL1	ENSG00000097007
BCL7C	ENSG00000099385
ATP5D	ENSG00000099624
NDUFB7	ENSG00000099795
POLR2E	ENSG00000099817
KLHL22	ENSG00000099910
TBC1D10A	ENSG00000099992
SNRPD3	ENSG00000100028
PPM1F	ENSG00000100034
SLC25A1	ENSG00000100075
ANKRD54	ENSG00000100124
SNU13	ENSG00000100138
DDX17	ENSG00000100201
RTCB	ENSG00000100220
POLDIP3	ENSG00000100227
TTLL1	ENSG00000100271
TSPO	ENSG00000100300
ZMAT5	ENSG00000100319
TXN2	ENSG00000100348
CNIH1	ENSG00000100528
TMED8	ENSG00000100580
SNW1	ENSG00000100603
PPP4R3A	ENSG00000100796
PSMB5	ENSG00000100804
DCAF11	ENSG00000100897
GSS	ENSG00000100983
ADNP	ENSG00000101126
PSMA7	ENSG00000101182
GMEB2	ENSG00000101216
POFUT1	ENSG00000101346
CHMP4B	ENSG00000101421
CST3	ENSG00000101439
APMAP	ENSG00000101474
METTL4	ENSG00000101574
MOSPD1	ENSG00000101928
WDR13	ENSG00000101940
ATP11C	ENSG00000101974
CCDC22	ENSG00000101997
ELF4	ENSG00000102034
PQBP1	ENSG00000102103
CD99L2	ENSG00000102181
CDADC1	ENSG00000102543
ARHGEF7	ENSG00000102606
NUP93	ENSG00000102900
CENPT	ENSG00000102901
TANGO6	ENSG00000103047
MPG	ENSG00000103152
USP10	ENSG00000103194
NME4	ENSG00000103202
STUB1	ENSG00000103266
RHBDL1	ENSG00000103269
EARS2	ENSG00000103356
TCEB2	ENSG00000103363
STX4	ENSG00000103496
SLC30A4	ENSG00000104154
CPQ	ENSG00000104324
ZC2HC1A	ENSG00000104427
SPAG1	ENSG00000104450
PYCRL	ENSG00000104524
ERI1	ENSG00000104626
NUCB1	ENSG00000104805
OAZ1	ENSG00000104904
AES	ENSG00000104964
SNAPC2	ENSG00000104976
C19orf53	ENSG00000104979
FBL	ENSG00000105202
TBCB	ENSG00000105254
HNRNPUL1	ENSG00000105323
FZR1	ENSG00000105325
MRPL4	ENSG00000105364
ETFB	ENSG00000105379
PPP2R1A	ENSG00000105568
WDR83OS	ENSG00000105583
COPE	ENSG00000105669
ARMC6	ENSG00000105676
KXD1	ENSG00000105700
FKBP8	ENSG00000105701
ZNF574	ENSG00000105732
PLEKHA8	ENSG00000106086
CHCHD2	ENSG00000106153
HSPB1	ENSG00000106211
PDAP1	ENSG00000106244
AP1S1	ENSG00000106367
ZNHIT1	ENSG00000106400
BCL7B	ENSG00000106635
YKT6	ENSG00000106636
TMEM245	ENSG00000106771
SEC61B	ENSG00000106803
EDF1	ENSG00000107223
HPS1	ENSG00000107521
FAM208B	ENSG00000108021
SLC25A11	ENSG00000108528
GOSR1	ENSG00000108587
NAGLU	ENSG00000108784
MLX	ENSG00000108788
EZH1	ENSG00000108799
MRPL27	ENSG00000108826
HDAC5	ENSG00000108840
TMEM33	ENSG00000109133
DCUN1D4	ENSG00000109184
SC5D	ENSG00000109929
CHORDC1	ENSG00000110172
ANAPC15	ENSG00000110200
ARHGEF17	ENSG00000110237
COMMD9	ENSG00000110442
PSMD9	ENSG00000110801
P3H3	ENSG00000110811
MRPL51	ENSG00000111639
CHD4	ENSG00000111642
COPS7A	ENSG00000111652
USP5	ENSG00000111667
C2CD5	ENSG00000111731
RAB35	ENSG00000111737
COX6A1	ENSG00000111775
FGFR1OP2	ENSG00000111790
CEP85L	ENSG00000111860
ASF1A	ENSG00000111875
RNGTT	ENSG00000111880
FBXL4	ENSG00000112234
ASCC3	ENSG00000112249
ACOT13	ENSG00000112304
C6orf62	ENSG00000112308
TRIM38	ENSG00000112343
CUTA	ENSG00000112514
DNPH1	ENSG00000112667
COX7A2	ENSG00000112695
SLC29A1	ENSG00000112759
PFDN1	ENSG00000113068
COL4A3BP	ENSG00000113163
CNOT6	ENSG00000113300
RAD50	ENSG00000113522
PPWD1	ENSG00000113593
ERGIC1	ENSG00000113719
TIMMDC1	ENSG00000113845
OGG1	ENSG00000114026
CEP70	ENSG00000114107
SLC25A36	ENSG00000114120
RNF7	ENSG00000114125
GNAI2	ENSG00000114353
TUSC2	ENSG00000114383
BBX	ENSG00000114439
PIKFYVE	ENSG00000115020
ACTR1B	ENSG00000115073
SNX17	ENSG00000115234
DOK1	ENSG00000115325
WDR75	ENSG00000115368
FANCL	ENSG00000115392
PAPOLG	ENSG00000115421
HDLBP	ENSG00000115677
SOS1	ENSG00000115904
ORC2	ENSG00000115942
TIA1	ENSG00000116001
ANGPTL1	ENSG00000116194
MRPL37	ENSG00000116221
PARK7	ENSG00000116288
WDR77	ENSG00000116455
S100PBP	ENSG00000116497
LAMTOR2	ENSG00000116586
MAD2L2	ENSG00000116670
SRSF11	ENSG00000116754
MAP7D1	ENSG00000116871
AKT3	ENSG00000117020
RBBP5	ENSG00000117222
HMGCL	ENSG00000117305
B4GALT2	ENSG00000117411
ERI3	ENSG00000117419
PRRC2C	ENSG00000117523
SLC35A3	ENSG00000117620
DHDDS	ENSG00000117682
KPTN	ENSG00000118162
ELOVL4	ENSG00000118402
PHF3	ENSG00000118482
AKAP7	ENSG00000118507
RAB32	ENSG00000118508
CCNI	ENSG00000118816
RAB3GAP2	ENSG00000118873
UBN1	ENSG00000118900
GTF3C3	ENSG00000119041
HEATR1	ENSG00000119285
NDUFA8	ENSG00000119421
INVS	ENSG00000119509
IFI27L2	ENSG00000119632
SLIRP	ENSG00000119705
FAM98A	ENSG00000119812
SLF2	ENSG00000119906
IDE	ENSG00000119912
C10orf76	ENSG00000120029
MSANTD2	ENSG00000120458
PDZD11	ENSG00000120509
NUDCD1	ENSG00000120526
TAF12	ENSG00000120656
PDLIM2	ENSG00000120913
ZMYM2	ENSG00000121741
MRM2	ENSG00000122687
GLIPR2	ENSG00000122694
CLTA	ENSG00000122705
CCDC91	ENSG00000123106
ACOT9	ENSG00000123130
GIPC1	ENSG00000123159
MMP19	ENSG00000123342
METTL21B	ENSG00000123427
RAB9B	ENSG00000123570
FAM199X	ENSG00000123575
ZNF137P	ENSG00000123870
PIGT	ENSG00000124155
VAPB	ENSG00000124164
ARFGEF2	ENSG00000124198
FASTKD3	ENSG00000124279
RRP36	ENSG00000124541
SNRPC	ENSG00000124562
MAD2L1BP	ENSG00000124688
MEA1	ENSG00000124733
RNF113A	ENSG00000125352
NDUFA1	ENSG00000125356
NT5C	ENSG00000125458
PPDPF	ENSG00000125534
CHCHD5	ENSG00000125611
INSIG2	ENSG00000125629
THOC2	ENSG00000125676
CENPB	ENSG00000125817
SNRPB	ENSG00000125835
RALY	ENSG00000125970
DYNLRB1	ENSG00000125971
ROMO1	ENSG00000125995
PSMB2	ENSG00000126067
AGO3	ENSG00000126070
COX6B1	ENSG00000126267
FRMD8	ENSG00000126391
PRDX5	ENSG00000126432
UXT	ENSG00000126756
TIMM17B	ENSG00000126768
PCNX4	ENSG00000126773
SLC10A3	ENSG00000126903
MAP2K2	ENSG00000126934
PIN1	ENSG00000127445
UQCR11	ENSG00000127540
PNKD	ENSG00000127838
AKAP9	ENSG00000127914
SHFM1	ENSG00000127922
ZNF780B	ENSG00000128000
DGCR6L	ENSG00000128185
SDF2L1	ENSG00000128228
ATP6V1F	ENSG00000128524
ARHGAP22	ENSG00000128805
FAM63B	ENSG00000128923
VPS13C	ENSG00000129003
CCNT1	ENSG00000129315
RAB2B	ENSG00000129472
PARP2	ENSG00000129484
NEDD8	ENSG00000129559
MOSPD2	ENSG00000130150
ELOF1	ENSG00000130165
LRCH2	ENSG00000130224
MRPL34	ENSG00000130312
SCO2	ENSG00000130489
JUND	ENSG00000130522
ATXN10	ENSG00000130638
CHMP2A	ENSG00000130724
TMEM160	ENSG00000130748
ATPIF1	ENSG00000130770
LRP3	ENSG00000130881
PRRG1	ENSG00000130962
AAR2	ENSG00000131043
EDA2R	ENSG00000131080
COX4I1	ENSG00000131143
CHMP1A	ENSG00000131165
CAPN7	ENSG00000131375
KIF3A	ENSG00000131437
MGAT1	ENSG00000131446
ACAP3	ENSG00000131584
WDR44	ENSG00000131725
PIAS3	ENSG00000131788
PTCD3	ENSG00000132300
IMMT	ENSG00000132305
PER2	ENSG00000132326
PNISR	ENSG00000132424
WBP2	ENSG00000132471
UNK	ENSG00000132478
ZRANB2	ENSG00000132485
DAP3	ENSG00000132676
CTNNBL1	ENSG00000132792
PEMT	ENSG00000133027
HSPBP1	ENSG00000133265
ZFC3H1	ENSG00000133858
DPF2	ENSG00000133884
CEPT1	ENSG00000134255
NAPG	ENSG00000134265
CCNH	ENSG00000134480
FAM127A	ENSG00000134590
ZCCHC11	ENSG00000134744
TIMM10	ENSG00000134809
TMEM258	ENSG00000134825
ERCC5	ENSG00000134899
LCA5	ENSG00000135338
CD63	ENSG00000135404
GDF11	ENSG00000135414
MICAL1	ENSG00000135596
PRADC1	ENSG00000135617
SMYD5	ENSG00000135632
USP37	ENSG00000135913
TMBIM1	ENSG00000135926
COX5B	ENSG00000135940
GCC2	ENSG00000135968
CCM2	ENSG00000136280
TACO1	ENSG00000136463
ACTL6A	ENSG00000136518
C9orf78	ENSG00000136819
FAM129B	ENSG00000136830
IL33	ENSG00000137033
RANBP6	ENSG00000137040
GRHPR	ENSG00000137106
TMEM14B	ENSG00000137210
TUBB2A	ENSG00000137267
LRRC1	ENSG00000137269
PPM1B	ENSG00000138032
ACTR1A	ENSG00000138107
ATAD1	ENSG00000138138
EXOC6	ENSG00000138190
ABI2	ENSG00000138443
UBL7	ENSG00000138629
KIAA1109	ENSG00000138688
NAAA	ENSG00000138744
ETNK1	ENSG00000139163
LLPH	ENSG00000139233
PTPRQ	ENSG00000139304
NABP2	ENSG00000139579
SBNO1	ENSG00000139697
VPS37B	ENSG00000139722
SERF2	ENSG00000140264
PIF1	ENSG00000140451
BBS4	ENSG00000140463
GLYR1	ENSG00000140632
NDUFB10	ENSG00000140990
NPEPPS	ENSG00000141279
BCAS3	ENSG00000141376
RPRD1A	ENSG00000141425
ARHGDIA	ENSG00000141522
ANAPC11	ENSG00000141552
PMAIP1	ENSG00000141682
SAMD1	ENSG00000141858
DPP9	ENSG00000142002
WTIP	ENSG00000142279
RNPEPL1	ENSG00000142327
ERVK3-1	ENSG00000142396
ZNF787	ENSG00000142409
EVI5L	ENSG00000142459
PSMB6	ENSG00000142507
EVA1B	ENSG00000142694
MTF2	ENSG00000143033
CREG1	ENSG00000143162
UCK2	ENSG00000143179
MRPL24	ENSG00000143314
SF3B4	ENSG00000143368
RAB13	ENSG00000143545
UBAP2L	ENSG00000143569
GALNT2	ENSG00000143641
ARF1	ENSG00000143761
CNIH4	ENSG00000143771
CDC42BPA	ENSG00000143776
PDIA6	ENSG00000143870
EXOC6B	ENSG00000144036
SPOPL	ENSG00000144228
KANSL1L	ENSG00000144445
CCDC39	ENSG00000145075
SPATA5	ENSG00000145375
NDUFS6	ENSG00000145494
NHP2	ENSG00000145912
HIGD2A	ENSG00000146066
TBC1D32	ENSG00000146350
RNF217	ENSG00000146373
ZMYM4	ENSG00000146463
MDH2	ENSG00000146701
ZNF92	ENSG00000146757
TMEM168	ENSG00000146802
TRIM4	ENSG00000146833
TMEM209	ENSG00000146842
ZC3HAV1L	ENSG00000146858
MSN	ENSG00000147065
NDUFB11	ENSG00000147123
TERF1	ENSG00000147601
C9orf72	ENSG00000147894
MED22	ENSG00000148297
NTMT1	ENSG00000148335
CIZ1	ENSG00000148337
IMMP1L	ENSG00000148950
PGAP2	ENSG00000148985
TNKS1BP1	ENSG00000149115
ZC3H12C	ENSG00000149289
LAMTOR1	ENSG00000149357
PLCB3	ENSG00000149782
PPP4C	ENSG00000149923
LYPD6B	ENSG00000150556
SRFBP1	ENSG00000151304
INPP1	ENSG00000151689
MFSD6	ENSG00000151690
PARP8	ENSG00000151883
CWF19L2	ENSG00000152404
JMY	ENSG00000152409
NMT2	ENSG00000152465
SPEF2	ENSG00000152582
SLC30A6	ENSG00000152683
ZNF117	ENSG00000152926
SMARCA5	ENSG00000153147
UBP1	ENSG00000153560
SREK1	ENSG00000153914
ABCA6	ENSG00000154262
CCSAP	ENSG00000154429
MMS19	ENSG00000155229
TRMT44	ENSG00000155275
MIER3	ENSG00000155545
ZKSCAN2	ENSG00000155592
PDIA4	ENSG00000155660
NDUFAF6	ENSG00000156170
MED19	ENSG00000156603
EIF4A2	ENSG00000156976
RPUSD3	ENSG00000156990
C1orf27	ENSG00000157181
CLDN12	ENSG00000157224
GATAD1	ENSG00000157259
DHRS1	ENSG00000157379
DYRK1A	ENSG00000157540
TAB3	ENSG00000157625
UBN2	ENSG00000157741
EYA3	ENSG00000158161
TSR2	ENSG00000158526
ZFAND2B	ENSG00000158552
ZSCAN12	ENSG00000158691
SPATA2L	ENSG00000158792
PINK1	ENSG00000158828
PAXBP1	ENSG00000159086
DONSON	ENSG00000159147
ATP5G1	ENSG00000159199
PTMS	ENSG00000159335
PSMD4	ENSG00000159352
PSMB4	ENSG00000159377
ALDH4A1	ENSG00000159423
THEM4	ENSG00000159445
UBR1	ENSG00000159459
CHCHD6	ENSG00000159685
ATP6V0D1	ENSG00000159720
ZYX	ENSG00000159840
CCDC28B	ENSG00000160050
NDUFV3	ENSG00000160194
VAV2	ENSG00000160293
PRMT2	ENSG00000160310
C19orf47	ENSG00000160392
SHC1	ENSG00000160691
CCDC12	ENSG00000160799
MUM1	ENSG00000160953
ALDH16A1	ENSG00000161618
LARP4	ENSG00000161813
MED11	ENSG00000161920
CXCL16	ENSG00000161921
SNRNP25	ENSG00000161981
STX5	ENSG00000162236
RPS6KA4	ENSG00000162302
PRKAA2	ENSG00000162409
SEPN1	ENSG00000162430
MYSM1	ENSG00000162601
SLC30A7	ENSG00000162695
NCSTN	ENSG00000162736
TYW5	ENSG00000162971
VPS72	ENSG00000163159
RNF149	ENSG00000163162
IWS1	ENSG00000163166
BOLA3	ENSG00000163170
NAXE	ENSG00000163382
PRKCI	ENSG00000163558
PPP4R2	ENSG00000163605
RCHY1	ENSG00000163743
HPS3	ENSG00000163755
SNRK	ENSG00000163788
SMIM12	ENSG00000163866
TMEM41A	ENSG00000163900
HSPA4L	ENSG00000164070
ABHD18	ENSG00000164074
OTUD4	ENSG00000164164
TMEM184C	ENSG00000164168
TMEM161B	ENSG00000164180
NDUFAF2	ENSG00000164182
PGGT1B	ENSG00000164219
GFM2	ENSG00000164347
UQCRQ	ENSG00000164405
SLC35A1	ENSG00000164414
RP9	ENSG00000164610
ZNF12	ENSG00000164631
USP49	ENSG00000164663
COL1A2	ENSG00000164692
BRI3	ENSG00000164713
CTSB	ENSG00000164733
TMEM67	ENSG00000164953
NUDT2	ENSG00000164978
KIF27	ENSG00000165115
VCP	ENSG00000165280
BRWD3	ENSG00000165288
HECTD2	ENSG00000165338
PCF11	ENSG00000165494
ZNF22	ENSG00000165512
ARHGEF40	ENSG00000165801
UBTD1	ENSG00000165886
PSMC3	ENSG00000165916
IFI27L1	ENSG00000165948
TAF1D	ENSG00000166012
BTRC	ENSG00000166167
HPS6	ENSG00000166189
CLMP	ENSG00000166250
TAF10	ENSG00000166337
FAM96B	ENSG00000166595
SLFN5	ENSG00000166750
PPIB	ENSG00000166794
MRPL16	ENSG00000166902
SP2	ENSG00000167182
TRAPPC2L	ENSG00000167515
SERTAD3	ENSG00000167565
CDC42EP5	ENSG00000167617
ZNF283	ENSG00000167637
CTB-50L17.10	ENSG00000167674
SPRYD3	ENSG00000167778
CDK2AP2	ENSG00000167797
MIS12	ENSG00000167842
MRPL58	ENSG00000167862
SRP68	ENSG00000167881
GHDC	ENSG00000167925
COPS6	ENSG00000168090
NUDT16L1	ENSG00000168101
PCMTD1	ENSG00000168300
NDUFS5	ENSG00000168653
TET2	ENSG00000168769
ZNF507	ENSG00000168813
ANKRD49	ENSG00000168876
USP39	ENSG00000168883
CEP120	ENSG00000168944
ASMTL	ENSG00000169093
NSMCE1	ENSG00000169189
PRELID1	ENSG00000169230
SDC2	ENSG00000169439
METTL15	ENSG00000169519
PCBP1	ENSG00000169564
TAPT1	ENSG00000169762
HNRNPF	ENSG00000169813
TOR1AIP2	ENSG00000169905
SF3B5	ENSG00000169976
TMEM154	ENSG00000170006
CNTROB	ENSG00000170037
TRAPPC1	ENSG00000170043
FOS	ENSG00000170345
SLC30A1	ENSG00000170385
ADORA2B	ENSG00000170425
RALGAPB	ENSG00000170471
PYM1	ENSG00000170473
SERPINB9	ENSG00000170542
RNF34	ENSG00000170633
DNAJC24	ENSG00000170946
KYAT1	ENSG00000171097
TADA3	ENSG00000171148
C9orf16	ENSG00000171159
ZBTB26	ENSG00000171448
JMJD1C	ENSG00000171988
THOP1	ENSG00000172009
BSG	ENSG00000172270
POP7	ENSG00000172336
GNB2	ENSG00000172354
COPS9	ENSG00000172428
FIBP	ENSG00000172500
PPP1CA	ENSG00000172531
CHCHD1	ENSG00000172586
SMPDL3A	ENSG00000172594
EFEMP2	ENSG00000172638
ZMAT3	ENSG00000172667
FUT10	ENSG00000172728
CFL1	ENSG00000172757
DCP2	ENSG00000172795
NBEA	ENSG00000172915
MRPL57	ENSG00000173141
GOLGB1	ENSG00000173230
DAG1	ENSG00000173402
SSSCA1	ENSG00000173465
GMPPB	ENSG00000173540
NABP1	ENSG00000173559
NUDT4	ENSG00000173598
RALGAPA1	ENSG00000174373
KIAA1551	ENSG00000174718
DENND6A	ENSG00000174839
C19orf70	ENSG00000174917
ZNF654	ENSG00000175105
DCTN2	ENSG00000175203
PTPN2	ENSG00000175354
ERCC4	ENSG00000175595
RPS6KB2	ENSG00000175634
NR2F1	ENSG00000175745
AURKAIP1	ENSG00000175756
CTDNEP1	ENSG00000175826
ZNF613	ENSG00000176024
SSNA1	ENSG00000176101
YES1	ENSG00000176105
DLEU1	ENSG00000176124
COX8A	ENSG00000176340
FAM91A1	ENSG00000176853
THAP4	ENSG00000176946
SLC38A9	ENSG00000177058
RHOG	ENSG00000177105
CHD9	ENSG00000177200
PDDC1	ENSG00000177225
MAN1B1	ENSG00000177239
TIMM22	ENSG00000177370
SAMD9L	ENSG00000177409
GBA	ENSG00000177628
FLII	ENSG00000177731
ZNF518A	ENSG00000177853
BET1L	ENSG00000177951
BOLA1	ENSG00000178096
ZNF518B	ENSG00000178163
ZNF543	ENSG00000178229
ZNF354B	ENSG00000178338
NSUN3	ENSG00000178694
COX5A	ENSG00000178741
DPM3	ENSG00000179085
CYC1	ENSG00000179091
GADD45GIP1	ENSG00000179271
ELMOD2	ENSG00000179387
EGR3	ENSG00000179388
C1orf101	ENSG00000179397
PUF60	ENSG00000179950
DCTPP1	ENSG00000179958
TRNAU1AP	ENSG00000180098
CCDC66	ENSG00000180376
TMEM64	ENSG00000180694
CAPS2	ENSG00000180881
MRPL14	ENSG00000180992
DDX60L	ENSG00000181381
OGFOD3	ENSG00000181396
PHLDA2	ENSG00000181649
YIPF6	ENSG00000181704
LSM10	ENSG00000181817
RFX7	ENSG00000181827
COA4	ENSG00000181924
MRPS11	ENSG00000181991
NOP10	ENSG00000182117
FIGN	ENSG00000182263
ANXA2	ENSG00000182718
CNOT10	ENSG00000182973
NAA38	ENSG00000183011
LYSMD4	ENSG00000183060
FANCF	ENSG00000183161
JRKL	ENSG00000183340
CCDC159	ENSG00000183401
COA5	ENSG00000183513
TNFAIP8L3	ENSG00000183578
ALYREF	ENSG00000183684
CHEK2	ENSG00000183765
UQCR10	ENSG00000184076
PGP	ENSG00000184207
SNRNP35	ENSG00000184209
H1FX	ENSG00000184897
CIB1	ENSG00000185043
ZBTB37	ENSG00000185278
GAS2L1	ENSG00000185340
C19orf68	ENSG00000185453
MRPL40	ENSG00000185608
PSMD13	ENSG00000185627
BRWD1	ENSG00000185658
DRG1	ENSG00000185721
DNAH14	ENSG00000185842
RNPC3	ENSG00000185946
RASA3	ENSG00000185989
C2orf88	ENSG00000187699
TMEM203	ENSG00000187713
MCRS1	ENSG00000187778
LAMTOR4	ENSG00000188186
COMMD6	ENSG00000188243
S100A16	ENSG00000188643
UROS	ENSG00000188690
NHLRC3	ENSG00000188811
ZNF292	ENSG00000188994
TMEM120A	ENSG00000189077
ZNF33A	ENSG00000189180
ZNF600	ENSG00000189190
ZNF140	ENSG00000196387
ZNF765	ENSG00000196417
ZNF605	ENSG00000196458
MAN2A2	ENSG00000196547
MYO6	ENSG00000196586
ZFP62	ENSG00000196670
TOMM7	ENSG00000196683
ZNF33B	ENSG00000196693
NHLRC2	ENSG00000196865
ZNF252P	ENSG00000196922
ZSCAN26	ENSG00000197062
GTF2E2	ENSG00000197265
TRIM33	ENSG00000197323
ZNF655	ENSG00000197343
ADARB1	ENSG00000197381
GYPE	ENSG00000197465
ENTPD6	ENSG00000197586
ZNF181	ENSG00000197841
C1orf122	ENSG00000197982
NOL8	ENSG00000198000
ZNF84	ENSG00000198040
MARCH5	ENSG00000198060
HIBCH	ENSG00000198130
ZNF770	ENSG00000198146
QRICH1	ENSG00000198218
UBL5	ENSG00000198258
HELZ	ENSG00000198265
ZKSCAN8	ENSG00000198315
ZNF808	ENSG00000198482
ZNF28	ENSG00000198538
MDM4	ENSG00000198625
FAN1	ENSG00000198690
LRIG2	ENSG00000198799
SELM	ENSG00000198832
APRT	ENSG00000198931
CCDC167	ENSG00000198937
ZFP2	ENSG00000198939
ZNF525	ENSG00000203326
INF2	ENSG00000203485
BMPR2	ENSG00000204217
MBD5	ENSG00000204406
AKT1S1	ENSG00000204673
RANBP17	ENSG00000204764
DCTN1	ENSG00000204843
TRIM13	ENSG00000204977
SAMD9	ENSG00000205413
AC004980.7	ENSG00000205485
PLPP6	ENSG00000205808
C11orf31	ENSG00000211450
RP11-288H12.3	ENSG00000213073
SYNJ2BP	ENSG00000213463
NDUFS3	ENSG00000213619
CENPBD1P1	ENSG00000213753
ZNF891	ENSG00000214029
FIS1	ENSG00000214253
C6orf226	ENSG00000221821
ZBED8	ENSG00000221886
SMIM13	ENSG00000224531
JPX	ENSG00000225470
MTND2P28	ENSG00000225630
MCRIP1	ENSG00000225663
ZNF717	ENSG00000227124
OST4	ENSG00000228474
RP11-98I9.4	ENSG00000228506
ANKRD10-IT1	ENSG00000229152
AC093673.5	ENSG00000232533
LINC00472	ENSG00000233237
ZNF879	ENSG00000234284
MAGI2-AS3	ENSG00000234456
SDCBP2-AS1	ENSG00000234684
ZBTB22	ENSG00000236104
NR2F1-AS1	ENSG00000237187
RNF103	ENSG00000239305
ISY1	ENSG00000240682
ATP5J2	ENSG00000241468
ATP5O	ENSG00000241837
EIF6	ENSG00000242372
MRPL20	ENSG00000242485
DECR2	ENSG00000242612
NAT6	ENSG00000243477
ZNF512	ENSG00000243943
TMEM141	ENSG00000244187
N4BP2L2	ENSG00000244754
ABHD14A	ENSG00000248487
SLC7A11-AS1	ENSG00000250033
ZNF674	ENSG00000251192
RP11-158K1.3	ENSG00000253106
C8orf88	ENSG00000253250
FLJ20021	ENSG00000254531
AP001372.2	ENSG00000254837
RP11-890B15.3	ENSG00000255455
ZNF225	ENSG00000256294
RP11-705C15.3	ENSG00000257027
ZBED6	ENSG00000257315
PSMA3-AS1	ENSG00000257621
AC009120.6	ENSG00000259972
CTD-2574D22.4	ENSG00000260114
RP11-355O1.11	ENSG00000261094
RP11-283I3.6	ENSG00000261799
FAM58A	ENSG00000262919
RP11-815I9.4	ENSG00000264885
MRPS21	ENSG00000266472
ZNF224	ENSG00000267680
CTD-2245F17.3	ENSG00000269001
SNHG8	ENSG00000269893
NCBP2-AS2	ENSG00000270170
RP11-258C19.7	ENSG00000270189
RP11-734K2.4	ENSG00000270344
RP11-342K6.1	ENSG00000270696
TMCC1-AS1	ENSG00000271270
RP3-368A4.5	ENSG00000271430
RP3-368A4.6	ENSG00000271533
ANKRD34A	ENSG00000272031
RP11-53O19.3	ENSG00000272335
DCP1A	ENSG00000272886
RP11-352M15.2	ENSG00000273015
CTD-2547G23.4	ENSG00000274925
AATF	ENSG00000275700
RP11-61K9.3	ENSG00000275964
CISD3	ENSG00000277972
ZNF8	ENSG00000278129
TSC22D1-AS1	ENSG00000278156
RP11-257O5.2	ENSG00000279059
RP11-574K11.24	ENSG00000279088
RP3-331H24.7	ENSG00000279312
RP11-288C18.1	ENSG00000279519
RP11-1099M24.6	ENSG00000280046
CTA-941F9.10	ENSG00000280383
N4BP2L2-IT2	ENSG00000281026
AC074141.3	ENSG00000283236
