# Supplementary material for: Drug screening identifies tazarotene and bexarotene as therapeutic agents in multiple sulfatase deficiency
Source: EMBO Mol Med. 2023 Feb 15;15(3):e14837. doi: 10.15252/emmm.202114837 (PMC9994482; doi:10.15252/emmm.202114837)
Supplement: Supplementary file 11 — Source Data for Figure 5 [file EMMM-15-e14837-s011.zip › Source data Fig 5/Source data WGCN yellow cluster.xlsx]

## Sheet: yellow
Source data WGCN yellow cluster genes and pathway analysis
Gene list yellow cluster				GO CC
SCYL3	ENSG00000000457				mlog10 (p-value)	Enrichment FDR	Genes in list	Total genes	Functional Category	Genes
M6PR	ENSG00000003056				-3.68236	0.000207798	235	4966	Nuclear part	SP100 RPA2 SMARCC2 HMBOX1 RPL7 USP7 POLR3B ZFP64 SNAPC1 POLR2B ZC3H11A SPAG4 WDR3 CDK13 KDM4A TNRC6A BNIP3L DMPK MED26 KDM4C KPNB1 PNO1 SMG7 KDM5B ENY2 MORF4L2 KDM4B RNF6 PRKRIP1 KDM6B RBMX2 TXNL4B POLR3A CPSF4 NOLC1 ZNF641 CDC40 UPF3A NFRKB PLRG1 RAD9A DDIT3 BAIAP2 BNIP3 TAF7 SHMT2 XPOT PCGF3 POM121 HSPA1A EXOSC6 UTP14C RBM8A POM121C CDKL5 NFIX NSUN2 RAI14 JADE2 LETMD1 MXD1 OAT SPEN P4HA2 FERMT2…
AK2	ENSG00000004455				-3.53194	0.000293807	99	1724	Mitochondrion	FH TTC19 TRIT1 LETMD1 ALDH18A1 TIMM21 ARG2 MIEF1 PCK2 CMC2 BNIP3L DMPK PMPCB GARS GRPEL1 HSPA9 HS1BP3 GPAM COQ8B MGME1 ABCB7 OXSM AGPAT5 SUPV3L1 MRPL10 TFB2M COQ8A ANKZF1 BNIP3 DHFR2 SHMT2 LONP1 MT-ND4 COX20 COX19 MARS2 MXD1 OAT TIGAR PSEN1 NOA1 MUL1 ELK3 FAM162A MPV17 GLS COX7A2L ENY2 P4HA1 XAF1 ALDH1L2 ALDH1B1 C12ORF10 TMBIM6 TP53 PDK1 GJA1 SLC25A27 LRRK1 HK2 TMEM143 AK4 SFXN1 GHITM BDNF SFXN4 …
CDKL5	ENSG00000008086
NFIX	ENSG00000008441			KEGG
SCMH1	ENSG00000010803				mlog10 (p-value)	Enrichment FDR	Genes in list	Total genes	Functional Category	Genes
TTC19	ENSG00000011295				-6.82391	1.5e-07	16	65	Central carbon metabolism in cancer	GLS HIF1A HK2 KIT MYC PDK1 PFKL PFKP PGAM1 MAP2K1 TIGAR SLC1A5 SLC2A1 TP53 SLC7A5 SLC16A3
MVP	ENSG00000013364				-6.14874	7.1e-07	16	75	Biosynthesis of amino acids	ENO1 ENO2 ALDOA ALDOC GOT1 PSAT1 ARG2 ASNS PFKL PFKP PGAM1 PGK1 ALDH18A1 SHMT1 SHMT2 TPI1
POLR3B	ENSG00000013503				-5.14267	7.2e-06	11	33	Fructose and mannose metabolism	ALDOA ALDOC AKR1B1 HK2 MPI PFKFB3 PFKFB4 PFKL PFKP TIGAR TPI1
MTMR11	ENSG00000014914				-4.25964	5.5e-05	14	68	Glycolysis / Gluconeogenesis	ENO1 ENO2 ALDH1B1 ALDOA ALDOC HK2 PCK2 PFKL PFKP PGAM1 PGK1 PGM1 PGM2 TPI1
ZFP64	ENSG00000020256				-4.50864	3.1e-05	9	31	Galactose metabolism	AKR1B1 GANC B4GALT1 HK2 PFKL PFKP PGM1 PGM2 UGP2
SNAPC1	ENSG00000023608				-4.50864	3.1e-05	17	116	Carbon metabolism	EHHADH ENO1 ENO2 ALDOA FH ALDOC GOT1 PSAT1 HK2 PFKL PFKP PGAM1 PGK1 SHMT1 SHMT2 TPI1 CAT
SEC63	ENSG00000025796				-3.61629	0.000241939	75	1261	Metabolic pathways	MTHFD2 CYP2R1 EHHADH DHFR2 ENO1 ENO2 AK2 AK4 ALAD EXT1 ALDH1B1 ALDOA FH SEPHS2 ALDOC AKR1B1 FUT4 GANC GFPT1 B4GALT1 ST6GALNAC4 GLS GOT1 PSAT1 GYS1 HEXB ST6GALNAC6 HK2 HLCS ITPKB ARG2 MPI ASNS ALG11 MT-ND4 NNMT OAT OCRL P4HA1 PAFAH1B2 PCK2 ATP6V1D HSD17B7 INPP5K PFKL PFKP PGAM1 PGK1 PGM1 PIGA PLD2 A4GALT TRIT1 OXSM PGM2 AGPAT5 CTPS2 GPAM ALDH18A1 SAT1 SHMT1 SHMT2 TPI1 UGP2 CHAC1 GALNT12 HYAL3 PIP5…
KCNG1	ENSG00000026559				-3.49647	0.000318807	14	100	HIF-1 signaling pathway	ENO1 ENO2 ALDOA HIF1A HK2 SERPINE1 PDK1 PFKFB3 PFKL PGK1 EGLN1 MAP2K1 SLC2A1 VEGFA
SLC39A9	ENSG00000029364				-2.47078	0.00338239	8	44	Aminoacyl-tRNA biosynthesis	DARS GARS IARS MARS NARS TARS WARS YARS
NSUN2	ENSG00000037474				-2.36807	0.00428481	7	35	Starch and sucrose metabolism	GANC PGM2L1 GYS1 HK2 PGM1 PGM2 UGP2
FBXO42	ENSG00000037637
VCAN	ENSG00000038427
RAI14	ENSG00000039560
JADE2	ENSG00000043143
TRIT1	ENSG00000043514
CTPS2	ENSG00000047230
POLR2B	ENSG00000047315
DTNBP1	ENSG00000047579
GOPC	ENSG00000047932
HEXB	ENSG00000049860
LIMA1	ENSG00000050405
LETMD1	ENSG00000050426
HERPUD1	ENSG00000051108
AKR7A2	ENSG00000053371
RELT	ENSG00000054967
TRAF3IP2	ENSG00000056972
ATP11B	ENSG00000058063
ZC3H11A	ENSG00000058673
ALDH18A1	ENSG00000059573
MXD1	ENSG00000059728
SLC2A3	ENSG00000059804
COL11A1	ENSG00000060718
SPAG4	ENSG00000061656
ASUN	ENSG00000064102
OAT	ENSG00000065154
WDR3	ENSG00000065183
SPEN	ENSG00000065526
CDK13	ENSG00000065883
MTHFD2	ENSG00000065911
KDM4A	ENSG00000066135
GOLGA5	ENSG00000066455
PFKP	ENSG00000067057
SP100	ENSG00000067066
RORA	ENSG00000069667
CECR5	ENSG00000069998
ZXDC	ENSG00000070476
ASNS	ENSG00000070669
CYBRD1	ENSG00000071967
P4HA2	ENSG00000072682
PVR	ENSG00000073008
FERMT2	ENSG00000073712
NUAK1	ENSG00000074590
ENO1	ENSG00000074800
EIF4G3	ENSG00000075151
TIMM21	ENSG00000075336
MARK3	ENSG00000075413
DLG1	ENSG00000075711
MKRN2	ENSG00000075975
SLC25A43	ENSG00000077713
TIGAR	ENSG00000078237
MLLT10	ENSG00000078403
MYH7B	ENSG00000078814
PGM1	ENSG00000079739
PTPRH	ENSG00000080031
SLC4A4	ENSG00000080493
PSEN1	ENSG00000080815
AP4E1	ENSG00000081014
ARG2	ENSG00000081181
C5orf22	ENSG00000082213
COBLL1	ENSG00000082438
TRAF5	ENSG00000082512
NOA1	ENSG00000084092
FAM234B	ENSG00000084444
AKR1B1	ENSG00000085662
B4GALT1	ENSG00000086062
HUWE1	ENSG00000086758
MTMR2	ENSG00000087053
FER1L4	ENSG00000088340
ATRN	ENSG00000088812
BRAP	ENSG00000089234
DHX32	ENSG00000089876
SLC9A1	ENSG00000090020
MUL1	ENSG00000090432
PDCD7	ENSG00000090470
CHRD	ENSG00000090539
TNRC6A	ENSG00000090905
FH	ENSG00000091483
SEL1L3	ENSG00000091490
ALKBH5	ENSG00000091542
TGM1	ENSG00000092295
XYLB	ENSG00000093217
BTAF1	ENSG00000095564
PCSK5	ENSG00000099139
CRKL	ENSG00000099942
CRYBB2P1	ENSG00000100058
MICALL1	ENSG00000100139
TIMP3	ENSG00000100234
CBX7	ENSG00000100307
SYNGR1	ENSG00000100321
TAB1	ENSG00000100324
MIEF1	ENSG00000100335
FOXRED2	ENSG00000100350
PRMT5	ENSG00000100462
NIN	ENSG00000100503
ATP6V1D	ENSG00000100554
DAAM1	ENSG00000100592
HIF1A	ENSG00000100644
C14orf93	ENSG00000100802
PCK2	ENSG00000100889
TRIB3	ENSG00000101255
CSNK2A1	ENSG00000101266
RBFA	ENSG00000101546
RNMT	ENSG00000101654
RIOK3	ENSG00000101782
ZC3H12B	ENSG00000102053
PGK1	ENSG00000102144
FGD1	ENSG00000102302
PLLP	ENSG00000102934
COG4	ENSG00000103051
CMC2	ENSG00000103121
HCFC1R1	ENSG00000103145
SLC7A5	ENSG00000103257
CLUAP1	ENSG00000103351
BFAR	ENSG00000103429
KNOP1	ENSG00000103550
TMEM87A	ENSG00000103978
IKBKB	ENSG00000104365
SLC39A14	ENSG00000104635
LEPROTL1	ENSG00000104660
TNFRSF10A	ENSG00000104689
BNIP3L	ENSG00000104765
GYS1	ENSG00000104812
PPP1R13L	ENSG00000104881
DMPK	ENSG00000104936
MED26	ENSG00000105085
ZNF419	ENSG00000105136
SLC1A5	ENSG00000105281
ARRDC2	ENSG00000105643
PMPCB	ENSG00000105819
DNAJB6	ENSG00000105993
GRB10	ENSG00000106070
FKBP14	ENSG00000106080
GARS	ENSG00000106105
CASP2	ENSG00000106144
SERPINE1	ENSG00000106366
EZH2	ENSG00000106462
GLI3	ENSG00000106571
TBL2	ENSG00000106638
SLC1A1	ENSG00000106688
KDM4C	ENSG00000107077
GLIS3	ENSG00000107249
SHB	ENSG00000107338
PHYH	ENSG00000107537
C10orf2	ENSG00000107815
LARP4B	ENSG00000107929
SH3PXD2A	ENSG00000107957
RAPGEFL1	ENSG00000108352
KPNB1	ENSG00000108424
CCDC47	ENSG00000108588
DHX58	ENSG00000108771
VAT1	ENSG00000108828
ABCC3	ENSG00000108846
MPP2	ENSG00000108852
FAM20A	ENSG00000108950
WSB1	ENSG00000109046
ALDOC	ENSG00000109107
GRPEL1	ENSG00000109519
SLC2A9	ENSG00000109667
OSBP	ENSG00000110048
TMEM109	ENSG00000110108
CARS	ENSG00000110619
AIP	ENSG00000110711
ELK3	ENSG00000111145
SLC38A1	ENSG00000111371
CAND1	ENSG00000111530
TPI1	ENSG00000111669
ENO2	ENSG00000111674
LPCAT3	ENSG00000111684
NCOA7	ENSG00000111912
KCTD20	ENSG00000112078
WASF1	ENSG00000112290
VEGFA	ENSG00000112715
PAPD7	ENSG00000112941
HSPA9	ENSG00000113013
TMCO6	ENSG00000113119
FAF2	ENSG00000113194
CLINT1	ENSG00000113282
TARS	ENSG00000113407
PDE4D	ENSG00000113448
SEC24A	ENSG00000113615
EHHADH	ENSG00000113790
FAM162A	ENSG00000114023
PFKFB4	ENSG00000114268
RTKN	ENSG00000114993
MPV17	ENSG00000115204
GLS	ENSG00000115419
KDM3A	ENSG00000115548
IL18R1	ENSG00000115604
FHL2	ENSG00000115641
PASK	ENSG00000115687
DARS	ENSG00000115866
SLC1A4	ENSG00000115902
COX7A2L	ENSG00000115944
PNO1	ENSG00000115946
DNAJC16	ENSG00000116138
PAPPA2	ENSG00000116183
RALGPS2	ENSG00000116191
TRIM62	ENSG00000116525
ARHGEF2	ENSG00000116584
SMG7	ENSG00000116698
WLS	ENSG00000116729
PLEKHM2	ENSG00000116786
RP11-268J15.5	ENSG00000116883
C1orf109	ENSG00000116922
KDM5B	ENSG00000117139
APH1A	ENSG00000117362
SLC2A1	ENSG00000117394
SLC19A2	ENSG00000117479
RPA2	ENSG00000117748
TXNDC12	ENSG00000117862
KLF7	ENSG00000118263
SGK1	ENSG00000118515
HS1BP3	ENSG00000118960
SENP5	ENSG00000119231
TRIM32	ENSG00000119401
GALNT12	ENSG00000119514
ALG2	ENSG00000119523
AREL1	ENSG00000119682
GPAM	ENSG00000119927
CNNM1	ENSG00000119946
MXI1	ENSG00000119950
GOT1	ENSG00000120053
ENY2	ENSG00000120533
PROSER1	ENSG00000120685
PAIP2	ENSG00000120727
CEP89	ENSG00000121289
B4GALT4	ENSG00000121578
CAT	ENSG00000121691
LRIF1	ENSG00000121931
OCRL	ENSG00000122126
FMOD	ENSG00000122176
KIAA1191	ENSG00000122203
ZC3H7A	ENSG00000122299
NAA60	ENSG00000122390
BBS9	ENSG00000122507
EEPD1	ENSG00000122547
TWIST1	ENSG00000122691
SLC25A51	ENSG00000122696
P4HA1	ENSG00000122884
SPRYD7	ENSG00000123178
ATP7B	ENSG00000123191
MORF4L2	ENSG00000123562
RAB9A	ENSG00000123595
COQ8B	ENSG00000123815
ENKD1	ENSG00000124074
PPP4R1L	ENSG00000124224
SERPINB6	ENSG00000124570
XPO5	ENSG00000124571
SEPT6	ENSG00000125354
DTD1	ENSG00000125821
MGME1	ENSG00000125871
TBC1D20	ENSG00000125875
ZNF436	ENSG00000125945
EIF2S2	ENSG00000125977
AMOT	ENSG00000126016
HECTD3	ENSG00000126107
BCL2L12	ENSG00000126453
STAT5A	ENSG00000126561
DNAJC8	ENSG00000126698
WDR60	ENSG00000126870
HIVEP3	ENSG00000127124
PTPRB	ENSG00000127329
SLC35E1	ENSG00000127526
MACF1	ENSG00000127603
KDM4B	ENSG00000127663
RNF6	ENSG00000127870
ZFP36	ENSG00000128016
ADM2	ENSG00000128165
A4GALT	ENSG00000128274
C22orf23	ENSG00000128346
PRKRIP1	ENSG00000128563
PSMG2	ENSG00000128789
CHAC1	ENSG00000128965
MBD4	ENSG00000129071
PLD2	ENSG00000129219
SAT1	ENSG00000130066
TULP4	ENSG00000130338
SESN2	ENSG00000130766
PPAN	ENSG00000130810
UBE4B	ENSG00000130939
SYNE1	ENSG00000131018
RBM39	ENSG00000131051
ABCB7	ENSG00000131269
PPFIA1	ENSG00000131626
PRKAB2	ENSG00000131791
RHPN2	ENSG00000131941
ACTR10	ENSG00000131966
HSD17B7	ENSG00000132196
EFR3A	ENSG00000132294
INPP5K	ENSG00000132376
SEC61G	ENSG00000132432
LANCL2	ENSG00000132434
KDM6B	ENSG00000132510
XAF1	ENSG00000132530
BTBD2	ENSG00000133243
RTN3	ENSG00000133318
CCDC59	ENSG00000133773
SBF2	ENSG00000133812
MICAL2	ENSG00000133816
RNF122	ENSG00000133874
LOXL2	ENSG00000134013
CTIF	ENSG00000134030
BHLHE40	ENSG00000134107
EDEM1	ENSG00000134109
NARS	ENSG00000134440
RBMX2	ENSG00000134597
YARS	ENSG00000134684
FHOD3	ENSG00000134775
CTSL	ENSG00000135047
PSAT1	ENSG00000135069
HILPDA	ENSG00000135245
TES	ENSG00000135269
PRR5L	ENSG00000135362
MDM2	ENSG00000135679
FHOD1	ENSG00000135723
EGLN1	ENSG00000135766
KIAA1614	ENSG00000135835
FAM129A	ENSG00000135842
ALDH1L2	ENSG00000136010
RCBTB1	ENSG00000136144
COG3	ENSG00000136152
SETDB2	ENSG00000136169
GPNMB	ENSG00000136235
BZW2	ENSG00000136261
DCAF7	ENSG00000136485
KCTD3	ENSG00000136636
CBWD2	ENSG00000136682
DNAJC1	ENSG00000136770
ST6GALNAC4	ENSG00000136840
SLC31A1	ENSG00000136868
DERL1	ENSG00000136986
MYC	ENSG00000136997
TMEM261	ENSG00000137038
ALDH1B1	ENSG00000137124
PIM1	ENSG00000137193
SLC22A23	ENSG00000137266
HMGA1	ENSG00000137309
DCUN1D5	ENSG00000137692
IFI44	ENSG00000137965
THUMPD2	ENSG00000138050
MYOF	ENSG00000138119
ITGAV	ENSG00000138448
FGF2	ENSG00000138685
G3BP2	ENSG00000138757
USO1	ENSG00000138768
KIF21A	ENSG00000139116
VAMP1	ENSG00000139190
AMIGO2	ENSG00000139211
TDG	ENSG00000139372
SLC7A1	ENSG00000139514
SMARCC2	ENSG00000139613
MAP3K12	ENSG00000139625
C12orf10	ENSG00000139637
TMBIM6	ENSG00000139644
CBLN3	ENSG00000139899
RAB15	ENSG00000139998
WARS	ENSG00000140105
NIPA2	ENSG00000140157
TLE3	ENSG00000140332
HMG20A	ENSG00000140382
CDR2	ENSG00000140743
ARHGAP17	ENSG00000140750
TXNL4B	ENSG00000140830
ABCA8	ENSG00000141338
SS18	ENSG00000141380
GATA6	ENSG00000141448
TP53	ENSG00000141510
SLC16A3	ENSG00000141526
SECTM1	ENSG00000141574
WDR45B	ENSG00000141580
CBX4	ENSG00000141582
CACNA1A	ENSG00000141837
TPGS1	ENSG00000141933
PFKL	ENSG00000141959
TMEM50B	ENSG00000142188
DOPEY2	ENSG00000142197
C1orf216	ENSG00000142686
MAP3K6	ENSG00000142733
PTPRF	ENSG00000142949
MOB3C	ENSG00000142961
LMO4	ENSG00000143013
CTTNBP2NL	ENSG00000143079
TMCO1	ENSG00000143183
PRUNE1	ENSG00000143363
PIP5K1A	ENSG00000143398
FAM63A	ENSG00000143409
C1orf56	ENSG00000143443
CEP170	ENSG00000143702
SDE2	ENSG00000143751
ITPKB	ENSG00000143772
PPFIA4	ENSG00000143847
AMMECR1L	ENSG00000144233
EAF1	ENSG00000144597
SRPRB	ENSG00000144867
EIF2A	ENSG00000144895
OSBPL11	ENSG00000144909
ATP10D	ENSG00000145246
YIPF5	ENSG00000145817
GFOD1	ENSG00000145990
DOK3	ENSG00000146094
SHPRH	ENSG00000146414
MEPCE	ENSG00000146834
CASK	ENSG00000147044
OGT	ENSG00000147162
ACRC	ENSG00000147174
HMBOX1	ENSG00000147421
RPL7	ENSG00000147604
SYBU	ENSG00000147642
LRP12	ENSG00000147650
VLDLR	ENSG00000147852
ALAD	ENSG00000148218
NRBF2	ENSG00000148572
POLR3A	ENSG00000148606
TAF5	ENSG00000148835
BTBD10	ENSG00000148925
ZNF215	ENSG00000149054
CELF1	ENSG00000149187
SIDT2	ENSG00000149577
ALDOA	ENSG00000149925
DCUN1D2	ENSG00000150401
ITPR1	ENSG00000150995
PRSS53	ENSG00000151006
OXSM	ENSG00000151093
MAGI1	ENSG00000151276
FAM177A1	ENSG00000151327
ADAMTS12	ENSG00000151388
VIPAS39	ENSG00000151445
DPYSL4	ENSG00000151640
ADAM17	ENSG00000151694
WWC2	ENSG00000151718
AMN1	ENSG00000151743
NBAS	ENSG00000151779
CENPJ	ENSG00000151849
TMEM267	ENSG00000151881
KCNE4	ENSG00000152049
C18orf25	ENSG00000152242
PDK1	ENSG00000152256
SPOCK1	ENSG00000152377
HOMER1	ENSG00000152413
ZNF773	ENSG00000152439
GJA1	ENSG00000152661
PELO	ENSG00000152684
PLOD2	ENSG00000152952
AHCTF1	ENSG00000153207
SLC25A27	ENSG00000153291
FAM49B	ENSG00000153310
CMIP	ENSG00000153815
LRRK1	ENSG00000154237
CEP112	ENSG00000154240
FAM167A	ENSG00000154319
PPP4R1	ENSG00000154845
TTC39B	ENSG00000155158
AGPAT5	ENSG00000155189
HSPA13	ENSG00000155304
SLC16A1	ENSG00000155380
CNOT8	ENSG00000155508
VPS37A	ENSG00000155975
FAM122C	ENSG00000156500
SUPV3L1	ENSG00000156502
ZDHHC5	ENSG00000156599
ZFAND3	ENSG00000156639
PRR14	ENSG00000156858
ZFYVE9	ENSG00000157077
KIT	ENSG00000157404
RNF111	ENSG00000157450
TMEM164	ENSG00000157600
TMEM268	ENSG00000157693
WDR19	ENSG00000157796
SLC37A3	ENSG00000157800
SKI	ENSG00000157933
AGAP1	ENSG00000157985
PTPDC1	ENSG00000158079
XKR8	ENSG00000158156
PPP1R15B	ENSG00000158615
ZNF276	ENSG00000158805
MRPL10	ENSG00000159111
RCAN1	ENSG00000159200
CIART	ENSG00000159208
HLCS	ENSG00000159267
HK2	ENSG00000159399
C16orf86	ENSG00000159761
ARHGAP35	ENSG00000160007
CCDC58	ENSG00000160124
TRAPPC10	ENSG00000160218
DIP2A	ENSG00000160305
ST6GALNAC6	ENSG00000160408
CPSF4	ENSG00000160917
LY6E	ENSG00000160932
TMEM143	ENSG00000161558
DBF4B	ENSG00000161692
ZNF653	ENSG00000161914
AK4	ENSG00000162433
C1orf52	ENSG00000162642
TFB2M	ENSG00000162851
CNST	ENSG00000162852
PEX13	ENSG00000162928
DUSP19	ENSG00000162999
COQ8A	ENSG00000163050
GPR155	ENSG00000163328
HIPK1	ENSG00000163349
EOGT	ENSG00000163378
SLC22A15	ENSG00000163393
EIF4E3	ENSG00000163412
AZI2	ENSG00000163512
ANKZF1	ENSG00000163516
PRICKLE2	ENSG00000163637
APBB2	ENSG00000163697
WDR43	ENSG00000163811
LMBRD2	ENSG00000164187
SERINC5	ENSG00000164300
ANKRA2	ENSG00000164331
SHROOM1	ENSG00000164403
DCBLD1	ENSG00000164465
SFXN1	ENSG00000164466
SLC29A4	ENSG00000164638
FAM219A	ENSG00000164970
UBAP1	ENSG00000165006
MID1IP1	ENSG00000165175
PIGA	ENSG00000165195
GAPVD1	ENSG00000165219
ZCCHC24	ENSG00000165424
PGM2L1	ENSG00000165434
RPUSD4	ENSG00000165526
KBTBD6	ENSG00000165572
ATP5C1	ENSG00000165629
GHITM	ENSG00000165678
DDX21	ENSG00000165732
BMS1	ENSG00000165733
AMOTL1	ENSG00000166025
DPCD	ENSG00000166171
LARP6	ENSG00000166173
NOLC1	ENSG00000166197
SGPL1	ENSG00000166224
ZNF202	ENSG00000166261
KIAA0355	ENSG00000166398
CDYL2	ENSG00000166446
MAPK7	ENSG00000166484
ZNF592	ENSG00000166716
NNMT	ENSG00000166741
KIAA0430	ENSG00000166783
FAM111A	ENSG00000166801
STAT6	ENSG00000166888
MARS	ENSG00000166986
NKX3-1	ENSG00000167034
FBXO22	ENSG00000167196
ANKRD11	ENSG00000167522
ZNF641	ENSG00000167528
FAM57A	ENSG00000167695
VWCE	ENSG00000167992
BEST1	ENSG00000167995
SLC3A2	ENSG00000168003
C2CD3	ENSG00000168014
MAP4K2	ENSG00000168067
PAFAH1B2	ENSG00000168092
VASN	ENSG00000168140
RNF187	ENSG00000168159
DDIT4	ENSG00000168209
NKIRAS2	ENSG00000168256
ARF4	ENSG00000168374
FILIP1L	ENSG00000168386
ING5	ENSG00000168395
CDC40	ENSG00000168438
MAP2K1	ENSG00000169032
UPF3A	ENSG00000169062
NPIPB3	ENSG00000169246
PGM2	ENSG00000169299
SLC33A1	ENSG00000169359
BNC1	ENSG00000169594
LRRC45	ENSG00000169683
UGP2	ENSG00000169764
AVEN	ENSG00000169857
CALML6	ENSG00000169885
YWHAG	ENSG00000170027
NFRKB	ENSG00000170322
TCAF2	ENSG00000170379
TMEM182	ENSG00000170417
NPAS2	ENSG00000170485
PFKFB3	ENSG00000170525
CDH2	ENSG00000170558
PKIA	ENSG00000171033
PGAM1	ENSG00000171314
CLCN5	ENSG00000171365
APLN	ENSG00000171388
ZNF581	ENSG00000171425
ZNF524	ENSG00000171443
PLRG1	ENSG00000171566
ZNF584	ENSG00000171574
ZNF274	ENSG00000171606
ENC1	ENSG00000171617
TVP23B	ENSG00000171928
SCG2	ENSG00000171951
SYNPO	ENSG00000171992
SYNPO2	ENSG00000172403
GTPBP2	ENSG00000172432
RAD9A	ENSG00000172613
FAM21C	ENSG00000172661
CORO1B	ENSG00000172725
OXSR1	ENSG00000172939
FAM222B	ENSG00000173065
MFSD4B	ENSG00000173214
ZBTB21	ENSG00000173276
PPP1R3B	ENSG00000173281
TNFRSF10D	ENSG00000173530
HEG1	ENSG00000173706
EIF1	ENSG00000173812
AKIRIN1	ENSG00000174574
RSRC1	ENSG00000174891
TVP23C	ENSG00000175106
PACS1	ENSG00000175115
DDIT3	ENSG00000175197
PHYHD1	ENSG00000175287
ARL10	ENSG00000175414
FOSL1	ENSG00000175592
CCDC85B	ENSG00000175602
ETV4	ENSG00000175832
BAIAP2	ENSG00000175866
ORAI3	ENSG00000175938
BNIP3	ENSG00000176171
RTTN	ENSG00000176225
SLC35G1	ENSG00000176273
BDNF	ENSG00000176697
SCAND2P	ENSG00000176700
RUFY1	ENSG00000176783
WSB2	ENSG00000176871
ANKLE2	ENSG00000176915
NFATC2IP	ENSG00000176953
SHMT1	ENSG00000176974
FAM210A	ENSG00000177150
FZD8	ENSG00000177283
PPFIA3	ENSG00000177380
ZFAS1	ENSG00000177410
ARIH2	ENSG00000177479
IL17RA	ENSG00000177663
NECTIN3	ENSG00000177707
HNRNPA0	ENSG00000177733
SVBP	ENSG00000177868
MAMDC4	ENSG00000177943
FAM26E	ENSG00000178033
DALRD3	ENSG00000178149
KDELC2	ENSG00000178202
ZFAND2A	ENSG00000178381
P4HTM	ENSG00000178467
ERN1	ENSG00000178607
DHFR2	ENSG00000178700
ERFE	ENSG00000178752
MPI	ENSG00000178802
MSC	ENSG00000178860
TAF7	ENSG00000178913
PER1	ENSG00000179094
CDH4	ENSG00000179242
GCC1	ENSG00000179562
PCED1B	ENSG00000179715
SEPHS2	ENSG00000179918
TSHZ1	ENSG00000179981
ZADH2	ENSG00000180011
EMC3-AS1	ENSG00000180385
GPR157	ENSG00000180758
MAP6D1	ENSG00000180834
TCEAL8	ENSG00000180964
TMEM45A	ENSG00000181458
ACBD4	ENSG00000181513
HKR1	ENSG00000181666
SIAH2	ENSG00000181788
RNF41	ENSG00000181852
EXT1	ENSG00000182197
SHMT2	ENSG00000182199
FAM104B	ENSG00000182518
TSKU	ENSG00000182704
HMGN4	ENSG00000182952
DDX41	ENSG00000183258
MEX3B	ENSG00000183496
PRR14L	ENSG00000183530
SFXN4	ENSG00000183605
GPR1	ENSG00000183671
COA3	ENSG00000183978
DENND5A	ENSG00000184014
FAM120C	ENSG00000184083
EFNA5	ENSG00000184349
ACTRT3	ENSG00000184378
AP001062.7	ENSG00000184441
XPOT	ENSG00000184575
RBM33	ENSG00000184863
SUMO3	ENSG00000184900
FAM227A	ENSG00000184949
PARK2	ENSG00000185345
STAC3	ENSG00000185482
SDHAP1	ENSG00000185485
MUC1	ENSG00000185499
PCGF3	ENSG00000185619
LMLN	ENSG00000185621
ZNF696	ENSG00000185730
AIDA	ENSG00000186063
CYP2R1	ENSG00000186104
CIDECP	ENSG00000186162
ZNF749	ENSG00000186230
ANKRD37	ENSG00000186352
C5orf38	ENSG00000186493
C6orf1	ENSG00000186577
HYAL3	ENSG00000186792
USP7	ENSG00000187555
PMS2CL	ENSG00000187953
RAB42	ENSG00000188060
C11orf95	ENSG00000188070
S100A13	ENSG00000189171
IL1RAP	ENSG00000196083
RNF216P1	ENSG00000196204
SRGAP3	ENSG00000196220
IARS	ENSG00000196305
POM121	ENSG00000196313
LONP1	ENSG00000196365
FUT4	ENSG00000196371
ARMCX4	ENSG00000196440
RFX8	ENSG00000196460
SLC6A9	ENSG00000196517
GM2A	ENSG00000196743
SNHG17	ENSG00000196756
TLE1	ENSG00000196781
ZNF470	ENSG00000197016
CXorf40B	ENSG00000197021
FITM2	ENSG00000197296
C5AR1	ENSG00000197405
ENTPD7	ENSG00000198018
TMEM229B	ENSG00000198133
GFPT1	ENSG00000198380
ZNF26	ENSG00000198393
ANKRD35	ENSG00000198483
GLMP	ENSG00000198715
ECI2	ENSG00000198721
RUSC2	ENSG00000198853
RUNDC1	ENSG00000198863
GRK5	ENSG00000198873
MT-ND4	ENSG00000198886
MAP3K3	ENSG00000198909
MFAP3L	ENSG00000198948
COX20	ENSG00000203667
SPRN	ENSG00000203772
PCMTD2	ENSG00000203880
TMEM57	ENSG00000204178
COL5A2	ENSG00000204262
PBX2	ENSG00000204304
HSPA1A	ENSG00000204389
CCHCR1	ENSG00000204536
PRR3	ENSG00000204576
TBC1D8	ENSG00000204634
STARD7-AS1	ENSG00000204685
SNX2	ENSG00000205302
RP11-1212A22.1	ENSG00000205746
LNP1	ENSG00000206535
THUMPD3-AS1	ENSG00000206573
C1orf220	ENSG00000213057
TMX2	ENSG00000213593
EMP2	ENSG00000213853
LTB4R2	ENSG00000213906
GANC	ENSG00000214013
SH3D21	ENSG00000214193
PPME1	ENSG00000214517
CYB5RL	ENSG00000215883
LINC00339	ENSG00000218510
FAM228B	ENSG00000219626
PPP2R2A	ENSG00000221914
SLC12A8	ENSG00000221955
BTBD19	ENSG00000222009
EXOSC6	ENSG00000223496
RASAL2-AS1	ENSG00000224687
GAS1RR	ENSG00000226237
TPI1P1	ENSG00000226415
PARG	ENSG00000227345
PCAT6	ENSG00000228288
LINC01128	ENSG00000228794
ZNF688	ENSG00000229809
HCG18	ENSG00000231074
TRAF3IP2-AS1	ENSG00000231889
PRPS1P2	ENSG00000232630
SNHG15	ENSG00000232956
RP5-1172A22.1	ENSG00000233521
GAS5	ENSG00000234741
SSR4P1	ENSG00000235374
RP4-756G23.5	ENSG00000235513
MSC-AS1	ENSG00000235531
VLDLR-AS1	ENSG00000236404
RGL2	ENSG00000237441
AC012360.6	ENSG00000238273
COX19	ENSG00000240230
PEG10	ENSG00000242265
RGAG1	ENSG00000243978
ETV5	ENSG00000244405
APOBEC3C	ENSG00000244509
SNHG6	ENSG00000245910
RP11-894P9.1	ENSG00000246451
STARD4-AS1	ENSG00000246859
MIR210HG	ENSG00000247095
MARS2	ENSG00000247626
CTD-2366F13.1	ENSG00000247796
UBA6-AS1	ENSG00000248049
ZNF436-AS1	ENSG00000249087
PVT1	ENSG00000249859
DNAH10OS	ENSG00000250091
RP11-1391J7.1	ENSG00000250397
RP11-37B2.1	ENSG00000251136
RP11-420A23.1	ENSG00000251432
TMEM200B	ENSG00000253304
ALG11	ENSG00000253710
UTP14C	ENSG00000253797
EBLN2	ENSG00000255423
LINC00346	ENSG00000255874
ZNF432	ENSG00000256087
RP11-705C15.2	ENSG00000256594
RRN3P3	ENSG00000257122
RP11-983P16.4	ENSG00000257337
PKI55	ENSG00000260804
CCPG1	ENSG00000260916
RP11-795F19.1	ENSG00000261126
SMG1P7	ENSG00000261556
GAN	ENSG00000261609
LINC00662	ENSG00000261824
LINC00672	ENSG00000263874
LINC00909	ENSG00000264247
RBM8A	ENSG00000265241
RNF115	ENSG00000265491
RPL17	ENSG00000265681
CTC-444N24.11	ENSG00000268205
AC137932.4	ENSG00000268218
CTD-3131K8.2	ENSG00000269439
RP11-1020A11.2	ENSG00000269982
RP11-884K10.7	ENSG00000271976
POM121C	ENSG00000272391
RP1-191J18.66	ENSG00000272476
C17orf96	ENSG00000273604
SOCS7	ENSG00000274211
WHAMMP3	ENSG00000276141
RP11-45M22.2	ENSG00000278864
MIR4534	ENSG00000279010
RP4-621F18.2	ENSG00000282057
