# Supplementary material for: Drug screening identifies tazarotene and bexarotene as therapeutic agents in multiple sulfatase deficiency
Source: EMBO Mol Med. 2023 Feb 15;15(3):e14837. doi: 10.15252/emmm.202114837 (PMC9994482; doi:10.15252/emmm.202114837)
Supplement: Supplementary file 12 — Source Data for Figure 6 [file EMMM-15-e14837-s002.zip]

Archive with 4 entries (3 files):
- Source data Fig 6/
- Source data Fig 6/Fig 6 panel A lower part original western blot.JPG
- Source data Fig 6/Fig 6 panel A upper part original western blot.JPG
- Source data Fig 6/Source data new Fig 6.xlsx
