# Supplementary material for: Drug screening identifies tazarotene and bexarotene as therapeutic agents in multiple sulfatase deficiency
Source: EMBO Mol Med. 2023 Feb 15;15(3):e14837. doi: 10.15252/emmm.202114837 (PMC9994482; doi:10.15252/emmm.202114837)
Supplement: Supplementary file 12 — Source Data for Figure 6 [file EMMM-15-e14837-s002.zip › Source data Fig 6/Source data new Fig 6.xlsx]

## Sheet: Tabelle1
Source data Figure 6
Panel A		ARSA activity nmol/h/mg ARSA protein						Panel B		ARSA activity nmol/h/mg
		DMSO	Taz10 µM	Bex 20µM	Taz 10µM					ARPE 19 SUMF1 -/-				MSDi				ARPE 19 SUMF1 +/+
					Bex 20 µM					0	10	25	50	0	10	25	50	0	10	25	50	µM Taz
	Experiment 1	11.032	36.8529	26.5679	97.4976				Experiment 1	1.42	1.25	1.26	1.25	4.07	18.13	23.8	20.4601	275.52	246.88	340.01	200.46
	Experiment 2	8.75924	63.0887	18.2707	64.5144				Experiment 2	1.44	1.8	2.02	4.86	4.43	17.17	19.1	17.9026	311.92	334.61	336.74	359.1
	Experiment 3	10.6102	32.059	17.8956	70.9388				Experiment 3	1.99	1.8	2.88	1.77	5.31	15.6292	22.08	15.6292	313.9	336.05	248.68	263.35
Panel C		ARSA activity nmol/h/mg
		ARPE 19 SUMF1 -/-				MSDi				ARPE 19 SUMF1 +/+							Panel D		ARSA activity nmol/h/mg
		0	6	14	21	0	6	14	21	0	6	14	21	days					p.G247R		p.S64X
	Experiment 1	0.52	0.52	0.86	0.86	20.97	101.6	189.48	171.83	264.09	402.76	430.8	351.32						0	10	0	10	µM Taz
	Experiment 2	0.69	0.86	0.52	0.52	13.68	119.87	162.18	154.82	276.82	413.94	374.72	393.64						0	20	0	20	µM Bex
	Experiment 3	0.34	0.52	0.86	0.52	13	120.23	191.98	178.32	249.47	386.72	398.72	364.56					Experiment 1	15.73	54.24	3.55	3.2
																		Experiment 2	15.01	67.79	2.56	3.02
																		Experiment 3	17.17	99.25	2.7	2.13
