# Supplementary material for: Drug screening identifies tazarotene and bexarotene as therapeutic agents in multiple sulfatase deficiency
Source: EMBO Mol Med. 2023 Feb 15;15(3):e14837. doi: 10.15252/emmm.202114837 (PMC9994482; doi:10.15252/emmm.202114837)
Supplement: Supplementary file 13 — Source Data for Figure 7 [file EMMM-15-e14837-s001.zip]

Archive with 5 entries (4 files):
- Source data Fig 7/
- Source data Fig 7/Original autoradiogrammFig 7 panel A.JPG
- Source data Fig 7/Original autoradiogrammFig 7 panel B.JPG
- Source data Fig 7/Original autoradiogrammFig 7 panel C.JPG
- Source data Fig 7/Source data new Fig 7.xlsx
