# Supplementary material for: Drug screening identifies tazarotene and bexarotene as therapeutic agents in multiple sulfatase deficiency
Source: EMBO Mol Med. 2023 Feb 15;15(3):e14837. doi: 10.15252/emmm.202114837 (PMC9994482; doi:10.15252/emmm.202114837)
Supplement: Supplementary file 13 — Source Data for Figure 7 [file EMMM-15-e14837-s001.zip › Source data Fig 7/Source data new Fig 7.xlsx]

## Sheet: Table 1
Source data Figure 7
Panel A		FGE integrated intensity (intracellular only)													Panel B		FGE integrated intensity (intracellular and secreted)												Panel C		FGE integrated intensity (intracellular and secreted)
		DMSO					Taz/Bex 10/20 µM										DMSO					Taz/Bex 10/20 µM									DMSO					taz/bex 10/20 µM
		0	1	2	3	4	0	1	2	3	4	chase (h)					0	1	2	3	4	0	1	2	3	4	chase (h)				0	1	2	3	4	0	1	2	3	4	chase (h)
	Experiment 1	1.26	0.62	0.31	0.12	0.09	0.88	0.62	0.42	0.24	0.16					Experiment 1	5.86	4.03	2.31	1.66	0.95	5.95	3.77	3.1	2.54	2.25				Experiment 1	2.71	1.88	1.78	1.06	0.62	3.24	2.88	2.41	1.8	1.27
	Experiment 2	1.08	0.55	0.22	0.15	0.09	0.78	0.77	0.48	0.26	0.16					Experiment 2	3.48	2.57	1.48	1.18	0.74	2.78	2.33	1.52	1.26	1.3				Experiment 2	2.63	1.48	0.83	0.52	0.34	2.72	1.62	1.21	0.91	0.84
	Experiment 3	0.81	0.43	0.15	0.13	0.05	0.98	0.72	0.41	0.22	0.12					Experiment 3	3.89	2.69	1.89	1.17	0.81	3.37	3.03	2.27	1.71	1.51				Experiment 3	2.09	1.14	0.69	0.61	0.39	2.06	1.77	1.24	0.84	0.63
